# Supplementary material for: Towards a comprehensive barcode library for arctic life - Ephemeroptera, Plecoptera, and Trichoptera of Churchill, Manitoba, Canada
Source: Front Zool. 2009 Dec 10;6:30. doi: 10.1186/1742-9994-6-30 (PMC2800108; doi:10.1186/1742-9994-6-30)
Supplement: Additional file 1 — Table S1. EPT specimen voucher information and species delineation using morphospecies identification and 2% threshold. [file 1742-9994-6-30-S1.XLS]

## Sheet: Trichoptera
Sample ID	Processid	GenBank Accession #	Morphospecies	Barcode cluster code (2% threshold)	Field Number	Catalog Number	Collection Code	Institution Storing	COI-5P Seq. Length	Family	Subfamily	Genus	Species	Identifier	Identifier email	Sex	Reproduction	Life Stage	Extra Info	Notes	Voucher Type	Tissue Type	Collectors	Date Collected	Continent	Country/Ocean	Province	Region	Sector	Exact Site	Lat	Lon	Elev	GPS Source
06Probe1032	DSTRI042-06	GU113993	Hydroptila consimilis	1	06Probe1032			Biodiversity Institute of Ontario	647	Hydroptilidae	Hydroptilinae	Hydroptila	Hydroptila consimilis	Roger J. Blahnik	blahn003@umn.edu	M	S	A					Jaclyn McCormick	17-Aug-2006		Canada	Manitoba	Churchill		Ramsey Creek	58.731	-93.78
07PROBE-07200	CUCAD793-08	GU114767	Hydroptila consimilis	1	07PROBE-07200			Biodiversity Institute of Ontario	658	Hydroptilidae	Hydroptilinae	Hydroptila	Hydroptila consimilis	Xin Zhou	xinzhou@uoguelph.ca	F	S	A	BCDID	UV light. Originally identified as Hydroptila sp. by Roger Blanik.			X.Zhou	21-Jul-2007		Canada	Manitoba	Churchill		Goose Creek, Marina	58.663	-94.167
07PROBE-07202	CUCAD795-08	GU114773	Hydroptila consimilis	1	07PROBE-07202			Biodiversity Institute of Ontario	658	Hydroptilidae	Hydroptilinae	Hydroptila	Hydroptila consimilis	Xin Zhou	xinzhou@uoguelph.ca	F	S	A	BCDID	UV light. Originally identified as Hydroptila sp. by Roger Blanik.			X.Zhou	21-Jul-2007		Canada	Manitoba	Churchill		Goose Creek, Marina	58.663	-94.167
06Probe1030	DSTRI040-06	GU113992	Hydroptila consimilis	2	06Probe1030			Biodiversity Institute of Ontario	647	Hydroptilidae	Hydroptilinae	Hydroptila	Hydroptila consimilis	Roger J. Blahnik	blahn003@umn.edu	M	S	A					Jaclyn McCormick	17-Aug-2006		Canada	Manitoba	Churchill		Ramsey Creek	58.731	-93.78
06Probe1033	DSTRI043-06	GU113994	Hydroptila consimilis	2	06Probe1033			Biodiversity Institute of Ontario	626	Hydroptilidae	Hydroptilinae	Hydroptila	Hydroptila consimilis	Roger J. Blahnik	blahn003@umn.edu	M	S	A					Jaclyn McCormick	17-Aug-2006		Canada	Manitoba	Churchill		Ramsey Creek	58.731	-93.78
07PROBE-07193	CUCAD786-08	GU114766	Hydroptila consimilis	2	07PROBE-07193			Biodiversity Institute of Ontario	658	Hydroptilidae	Hydroptilinae	Hydroptila	Hydroptila consimilis	Xin Zhou	xinzhou@uoguelph.ca	F	S	A	BCDID	UV light. Originally identified as Hydroptila sp. by Roger Blanik.			X.Zhou	21-Jul-2007		Canada	Manitoba	Churchill		Goose Creek, Marina	58.663	-94.167
07PROBE-07192	CUCAD785-08	GU114762	Hydroptila consimilis	2	07PROBE-07192			Biodiversity Institute of Ontario	658	Hydroptilidae	Hydroptilinae	Hydroptila	Hydroptila consimilis	Xin Zhou	xinzhou@uoguelph.ca		S	A	BCDID	UV light. Originally identified as Hydroptila sp. by Roger Blanik.			X.Zhou	21-Jul-2007		Canada	Manitoba	Churchill		Goose Creek, Marina	58.663	-94.167
07PROBE-07203	CUCAD796-08	GU114763	Hydroptila consimilis	2	07PROBE-07203			Biodiversity Institute of Ontario	622	Hydroptilidae	Hydroptilinae	Hydroptila	Hydroptila consimilis	Xin Zhou	xinzhou@uoguelph.ca	F	S	A	BCDID	UV light. Originally identified as Hydroptila sp. by Roger Blanik.			X.Zhou	21-Jul-2007		Canada	Manitoba	Churchill		Goose Creek, Marina	58.663	-94.167
07PROBE-07191	CUCAD784-08	GU114764	Hydroptila consimilis	2	07PROBE-07191			Biodiversity Institute of Ontario	658	Hydroptilidae	Hydroptilinae	Hydroptila	Hydroptila consimilis	Xin Zhou	xinzhou@uoguelph.ca	F	S	A	BCDID	UV light. Originally identified as Hydroptila sp. by Roger Blanik.			X.Zhou	21-Jul-2007		Canada	Manitoba	Churchill		Goose Creek, Marina	58.663	-94.167
07PROBE-07199	CUCAD792-08	GU114768	Hydroptila consimilis	2	07PROBE-07199			Biodiversity Institute of Ontario	658	Hydroptilidae	Hydroptilinae	Hydroptila	Hydroptila consimilis	Xin Zhou	xinzhou@uoguelph.ca	F	S	A	BCDID	UV light. Originally identified as Hydroptila sp. by Roger Blanik.			X.Zhou	21-Jul-2007		Canada	Manitoba	Churchill		Goose Creek, Marina	58.663	-94.167
07PROBE-07197	CUCAD790-08	GU114770	Hydroptila consimilis	2	07PROBE-07197			Biodiversity Institute of Ontario	658	Hydroptilidae	Hydroptilinae	Hydroptila	Hydroptila consimilis	Xin Zhou	xinzhou@uoguelph.ca	F	S	A	BCDID	UV light. Originally identified as Hydroptila sp. by Roger Blanik.			X.Zhou	21-Jul-2007		Canada	Manitoba	Churchill		Goose Creek, Marina	58.663	-94.167
07PROBE-07196	CUCAD789-08	GU114771	Hydroptila consimilis	2	07PROBE-07196			Biodiversity Institute of Ontario	658	Hydroptilidae	Hydroptilinae	Hydroptila	Hydroptila consimilis	Xin Zhou	xinzhou@uoguelph.ca	F	S	A	BCDID	UV light. Originally identified as Hydroptila sp. by Roger Blanik.			X.Zhou	21-Jul-2007		Canada	Manitoba	Churchill		Goose Creek, Marina	58.663	-94.167
06Probe1029	DSTRI039-06	GU113991	Hydroptila consimilis	2	06Probe1029			Biodiversity Institute of Ontario	647	Hydroptilidae	Hydroptilinae	Hydroptila	Hydroptila consimilis	Roger J. Blahnik	blahn003@umn.edu	M	S	A					Jaclyn McCormick	17-Aug-2006		Canada	Manitoba	Churchill		Ramsey Creek	58.731	-93.78
07PROBE-07189	CUCAD782-08	GU114765	Hydroptila consimilis	2	07PROBE-07189			Biodiversity Institute of Ontario	658	Hydroptilidae	Hydroptilinae	Hydroptila	Hydroptila consimilis	Xin Zhou	xinzhou@uoguelph.ca	F	S	A	BCDID	UV light. Originally identified as Hydroptila sp. by Roger Blanik.			X.Zhou	21-Jul-2007		Canada	Manitoba	Churchill		Goose Creek, Marina	58.663	-94.167
07PROBE-07198	CUCAD791-08	GU114769	Hydroptila consimilis	2	07PROBE-07198			Biodiversity Institute of Ontario	658	Hydroptilidae	Hydroptilinae	Hydroptila	Hydroptila consimilis	Xin Zhou	xinzhou@uoguelph.ca	F	S	A	BCDID	UV light. Originally identified as Hydroptila sp. by Roger Blanik.			X.Zhou	21-Jul-2007		Canada	Manitoba	Churchill		Goose Creek, Marina	58.663	-94.167
07PROBE-07194	CUCAD787-08	GU114772	Hydroptila consimilis	2	07PROBE-07194			Biodiversity Institute of Ontario	658	Hydroptilidae	Hydroptilinae	Hydroptila	Hydroptila consimilis	Xin Zhou	xinzhou@uoguelph.ca	F	S	A	BCDID	UV light. Originally identified as Hydroptila sp. by Roger Blanik.			X.Zhou	21-Jul-2007		Canada	Manitoba	Churchill		Goose Creek, Marina	58.663	-94.167
07PROBE-07201	CUCAD794-08	GU114774	Hydroptila consimilis	2	07PROBE-07201			Biodiversity Institute of Ontario	658	Hydroptilidae	Hydroptilinae	Hydroptila	Hydroptila consimilis	Xin Zhou	xinzhou@uoguelph.ca	F	S	A	BCDID	UV light. Originally identified as Hydroptila sp. by Roger Blanik.			X.Zhou	21-Jul-2007		Canada	Manitoba	Churchill		Goose Creek, Marina	58.663	-94.167
07PROBE-07186	CUCAD779-08	GU114775	Hydroptila spatulata	3	07PROBE-07186			Biodiversity Institute of Ontario	658	Hydroptilidae	Hydroptilinae	Hydroptila	Hydroptila spatulata	Roger J. Blahnik	blahn003@umn.edu	M	S	A		Malaise trap, Jul 17-21, 2007			A.Renaud	21-Jul-2007		Canada	Manitoba	Churchill		Churchill river at Pump house	58.626	-94.231	1
07PROBE-07169	CUCAD762-08	GU114979	Oxyethira XZ sp. CHU1	4	07PROBE-07169			Biodiversity Institute of Ontario	369	Hydroptilidae	Hydroptilinae	Oxyethira	Oxyethira XZ sp. CHU1	Xin Zhou	xinzhou@uoguelph.ca	F	S	A		Malaise trap, Jul 17-21, 2007			A.Renaud	21-Jul-2007		Canada	Manitoba	Churchill		Churchill river at Pump house	58.626	-94.231	1
07PROBE-01952	CUCAD602-07	GU114896	Limnephilus hageni	5	07PROBE-01952	UMSP000125970		University of Minnesota Insect Collection	658	Limnephilidae	Limnephilinae	Limnephilus	Limnephilus hageni	Roger J. Blahnik	blahn003@umn.edu	M	S	A		UV light (bucket),GPS I_TWNLK			P.Hebert	20-Jul-2007		Canada	Manitoba	Churchill		Twin Lakes	58.63	-93.798	10
07PROBE-01498	CUCAD148-07	GU114895	Limnephilus hageni	5	07PROBE-01498			Biodiversity Institute of Ontario	658	Limnephilidae	Limnephilinae	Limnephilus	Limnephilus hageni	Xin Zhou	xinzhou@uoguelph.ca		S	A		UV light (bucket),GPS I_Fen2			P.Hebert	20-Jul-2007		Canada	Manitoba	Churchill		Twin Lakes, Fen trap 2, by dirt road	58.654	-93.829	10
06-PROBE-2667	DSTRI354-07	GU114141	Limnephilus hageni	5	06-PROBE-2667			Biodiversity Institute of Ontario	657	Limnephilidae	Limnephilinae	Limnephilus	Limnephilus hageni	Xin Zhou	xinzhou@uoguelph.ca	M	S	A		UV light			Paul Hebert	15-Aug-2006		Canada	Manitoba	Churchill		Churchill Northern Studies Centre	58.737	-93.819	15
06-PROBE-2638	DSTRI339-07	GU114139	Limnephilus hageni	5	06-PROBE-2638			Biodiversity Institute of Ontario	657	Limnephilidae	Limnephilinae	Limnephilus	Limnephilus hageni	Xin Zhou	xinzhou@uoguelph.ca	M	S	A		UV light			Paul Hebert	14-Aug-2006		Canada	Manitoba	Churchill		CNSC, Site 1, nr. Ft. Churchill	58.73	-93.83	11
06Probe1078	DSTRI087-06	GU114082	Limnephilus hageni	5	06Probe1078	UMSP000125972		University of Minnesota Insect Collection	658	Limnephilidae	Limnephilinae	Limnephilus	Limnephilus hageni	Roger J. Blahnik	blahn003@umn.edu	M	S	A					Jaclyn McCormick	15-Aug-2006		Canada	Manitoba	Churchill		Fen 7	58.661	-93.832
06-PROBE-2936	DSTRI482-07	GU114079	Limnephilus hageni	5	06-PROBE-2936			Biodiversity Institute of Ontario	657	Limnephilidae	Limnephilinae	Limnephilus	Limnephilus hageni	Xin Zhou	xinzhou@uoguelph.ca	M	S	A		UV light			Paul Hebert	20-Aug-2006		Canada	Manitoba	Churchill		Churchill Northern Studies Centre	58.737	-93.819	15
HLC-10581	COC087-05	GU113658	Limnephilus hageni	5	HLC-10581			Biodiversity Institute of Ontario	658	Limnephilidae	Limnephilinae	Limnephilus	Limnephilus hageni	Xin Zhou	xinzhou@uoguelph.ca	M	S	A					Paul D.N. Hebert	22-Aug-2004		Canada	Manitoba	Churchill		Churchill Northern Studies Centre	58.73	-93.82
HLC-10527	COC033-05	GU113657	Limnephilus hageni	5	HLC-10527			Biodiversity Institute of Ontario	658	Limnephilidae	Limnephilinae	Limnephilus	Limnephilus hageni	Xin Zhou	xinzhou@uoguelph.ca	M	S	A					Paul D.N. Hebert	22-Aug-2004		Canada	Manitoba	Churchill		Churchill Northern Studies Centre	58.73	-93.82
06-PROBE-0146	DSTRI292-07	GU114118	Limnephilus hageni	5	06-PROBE-0146			Biodiversity Institute of Ontario	650	Limnephilidae	Limnephilinae	Limnephilus	Limnephilus hageni	Xin Zhou	xinzhou@uoguelph.ca	M	S	A		UV light			Paul Hebert	14-Aug-2006		Canada	Manitoba	Churchill		Ramsey Creek	58.73	-93.78
06-PROBE-0772	DSTRI169-07	GU114132	Limnephilus hageni	5	06-PROBE-0772			Biodiversity Institute of Ontario	650	Limnephilidae	Limnephilinae	Limnephilus	Limnephilus hageni	Xin Zhou	xinzhou@uoguelph.ca	M	S	A		Aug 13, or Aug 23, 2006. Possible collection dates confirmed by collector.			Torbjorn Ekrem	13-Aug-2006		Canada	Manitoba	Churchill		Eastern Creek	58.754	-93.949
06Probe1084	DSTRI093-06	GU114088	Limnephilus hageni	5	06Probe1084			Biodiversity Institute of Ontario	650	Limnephilidae	Limnephilinae	Limnephilus	Limnephilus hageni	Xin Zhou	xinzhou@uoguelph.ca	M	S	A					Jaclyn McCormick	15-Aug-2006		Canada	Manitoba	Churchill		Fen 7	58.661	-93.832
06Probe1103	DSTRI112-06	GU114094	Limnephilus hageni	5	06Probe1103			Biodiversity Institute of Ontario	650	Limnephilidae	Limnephilinae	Limnephilus	Limnephilus hageni	Xin Zhou	xinzhou@uoguelph.ca	F	S	A					Jaclyn McCormick	19-Aug-2006		Canada	Manitoba	Churchill		Fen 7	58.661	-93.832
CHU05-TRI-093	MHTRI093-06	GU113738	Limnephilus hageni	5	CHU05-TRI-093			Biodiversity Institute of Ontario	650	Limnephilidae	Limnephilinae	Limnephilus	Limnephilus hageni	Xin Zhou	xinzhou@uoguelph.ca	M	S	A					Cory Sheffield	01-Aug-2005		Canada	Manitoba	Churchill		Churchill Northern Studies Centre	58.73	-93.82
CHU05-TRI-036	MHTRI036-06	GU113742	Limnephilus hageni	5	CHU05-TRI-036			Biodiversity Institute of Ontario	650	Limnephilidae	Limnephilinae	Limnephilus	Limnephilus hageni	Xin Zhou	xinzhou@uoguelph.ca	F	S	A					Cory Sheffield	27-Jul-2005		Canada	Manitoba	Churchill		Twin Lakes	58.63	-93.798
CHU05-TRI-068	MHTRI068-06	GU113725	Limnephilus hageni	5	CHU05-TRI-068			Biodiversity Institute of Ontario	650	Limnephilidae	Limnephilinae	Limnephilus	Limnephilus hageni	Xin Zhou	xinzhou@uoguelph.ca	F	S	A					Cory Sheffield	29-Jul-2005		Canada	Manitoba	Churchill		Landing Lake	58.71	-94.05
06Probe1079	DSTRI088-06	GU114083	Limnephilus hageni	5	06Probe1079			Biodiversity Institute of Ontario	650	Limnephilidae	Limnephilinae	Limnephilus	Limnephilus hageni	Xin Zhou	xinzhou@uoguelph.ca	M	S	A					Jaclyn McCormick	15-Aug-2006		Canada	Manitoba	Churchill		Fen 7	58.661	-93.832
06Probe1082	DSTRI091-06	GU114086	Limnephilus hageni	5	06Probe1082			Biodiversity Institute of Ontario	650	Limnephilidae	Limnephilinae	Limnephilus	Limnephilus hageni	Xin Zhou	xinzhou@uoguelph.ca	F	S	A					Jaclyn McCormick	15-Aug-2006		Canada	Manitoba	Churchill		Fen 7	58.661	-93.832
06Probe1108	DSTRI117-06	GU114099	Limnephilus hageni	5	06Probe1108			Biodiversity Institute of Ontario	650	Limnephilidae	Limnephilinae	Limnephilus	Limnephilus hageni	Xin Zhou	xinzhou@uoguelph.ca	M	S	A					Jaclyn McCormick	19-Aug-2006		Canada	Manitoba	Churchill		Fen 7	58.661	-93.832
06Probe1110	DSTRI119-06	GU114101	Limnephilus hageni	5	06Probe1110			Biodiversity Institute of Ontario	650	Limnephilidae	Limnephilinae	Limnephilus	Limnephilus hageni	Xin Zhou	xinzhou@uoguelph.ca	M	S	A					Jaclyn McCormick	19-Aug-2006		Canada	Manitoba	Churchill		Fen 7	58.661	-93.832
06Probe1112	DSTRI121-06	GU114103	Limnephilus hageni	5	06Probe1112			Biodiversity Institute of Ontario	650	Limnephilidae	Limnephilinae	Limnephilus	Limnephilus hageni	Xin Zhou	xinzhou@uoguelph.ca	M	S	A					Jaclyn McCormick	19-Aug-2006		Canada	Manitoba	Churchill		Fen 7	58.661	-93.832
06Probe0992	DSTRI002-06	GU114104	Limnephilus hageni	5	06Probe0992			Biodiversity Institute of Ontario	650	Limnephilidae	Limnephilinae	Limnephilus	Limnephilus hageni	Xin Zhou	xinzhou@uoguelph.ca	F	S	A					Jaclyn McCormick	15-Aug-2006		Canada	Manitoba	Churchill		Ramsey Creek	58.731	-93.78
06-PROBE-0102	DSTRI262-07	GU114109	Limnephilus hageni	5	06-PROBE-0102			Biodiversity Institute of Ontario	648	Limnephilidae	Limnephilinae	Limnephilus	Limnephilus hageni	Xin Zhou	xinzhou@uoguelph.ca	M	S	A		UV light			Paul Hebert	14-Aug-2006		Canada	Manitoba	Churchill		Ramsey Creek	58.73	-93.78
06-PROBE-0148	DSTRI294-07	GU114117	Limnephilus hageni	5	06-PROBE-0148			Biodiversity Institute of Ontario	650	Limnephilidae	Limnephilinae	Limnephilus	Limnephilus hageni	Xin Zhou	xinzhou@uoguelph.ca	M	S	A		UV light			Paul Hebert	14-Aug-2006		Canada	Manitoba	Churchill		Ramsey Creek	58.73	-93.78
06-PROBE-0771	DSTRI168-07	GU114133	Limnephilus hageni	5	06-PROBE-0771			Biodiversity Institute of Ontario	650	Limnephilidae	Limnephilinae	Limnephilus	Limnephilus hageni	Xin Zhou	xinzhou@uoguelph.ca	M	S	A		Aug 13, or Aug 23, 2006. Possible collection dates confirmed by collector.			Torbjorn Ekrem	13-Aug-2006		Canada	Manitoba	Churchill		Eastern Creek	58.754	-93.949
06-PROBE-2855	DSTRI458-07	GU114134	Limnephilus hageni	5	06-PROBE-2855			Biodiversity Institute of Ontario	651	Limnephilidae	Limnephilinae	Limnephilus	Limnephilus hageni	Xin Zhou	xinzhou@uoguelph.ca	M	S	A		UV light			Paul Hebert	17-Aug-2006		Canada	Manitoba	Churchill		Ramsay Creek	58.731	-93.78
HLC-10497	COC003-05	GU113655	Limnephilus hageni	5	HLC-10497			Biodiversity Institute of Ontario	658	Limnephilidae	Limnephilinae	Limnephilus	Limnephilus hageni	Xin Zhou	xinzhou@uoguelph.ca	F	S	A					Paul D.N. Hebert	22-Aug-2004		Canada	Manitoba	Churchill		Churchill Northern Studies Centre	58.73	-93.82
TRIC 0189.02	GUCAD149-08	GU113559	Limnephilus hageni	5	TRIC 0189.02			Biodiversity Institute of Ontario	658	Limnephilidae	Limnephilinae	Limnephilus	Limnephilus hageni	Roger J. Blahnik	blahn003@umn.edu	M	S	A					Paul Hebert	11-Aug-2002		Canada	Manitoba	Churchill		Churchill Northern Studies Centre	58.738	-93.819	15
TRIC 0187.02	GUCAD147-08	GU113557	Limnephilus hageni	5	TRIC 0187.02			Biodiversity Institute of Ontario	658	Limnephilidae	Limnephilinae	Limnephilus	Limnephilus hageni	Roger J. Blahnik	blahn003@umn.edu	F	S	A					Paul Hebert	11-Aug-2002		Canada	Manitoba	Churchill		Churchill Northern Studies Centre	58.738	-93.819	15
CHU05-TRI-082	MHTRI082-06	GU113734	Limnephilus hageni	5	CHU05-TRI-082			Biodiversity Institute of Ontario	621	Limnephilidae	Limnephilinae	Limnephilus	Limnephilus hageni	Xin Zhou	xinzhou@uoguelph.ca	M	S	A					Cory Sheffield	29-Jul-2005		Canada	Manitoba	Churchill		Landing Lake	58.71	-94.05
06-PROBE-2679	DSTRI360-07	GU114143	Limnephilus hageni	5	06-PROBE-2679			Biodiversity Institute of Ontario	657	Limnephilidae	Limnephilinae	Limnephilus	Limnephilus hageni	Xin Zhou	xinzhou@uoguelph.ca	F	S	A		UV light			Paul Hebert	16-Aug-2006		Canada	Manitoba	Churchill		Churchill Northern Studies Centre	58.737	-93.819	15
06Probe1026	DSTRI036-06	GU114075	Limnephilus hageni	5	06Probe1026	UMSP000125966		University of Minnesota Insect Collection	658	Limnephilidae	Limnephilinae	Limnephilus	Limnephilus hageni	Roger J. Blahnik	blahn003@umn.edu	M	S	A					Jaclyn McCormick	17-Aug-2006		Canada	Manitoba	Churchill		Ramsey Creek	58.731	-93.78
TRIC 0186.02	GUCAD146-08	GU113558	Limnephilus hageni	5	TRIC 0186.02			Biodiversity Institute of Ontario	658	Limnephilidae	Limnephilinae	Limnephilus	Limnephilus hageni	Roger J. Blahnik	blahn003@umn.edu	M	S	A					Paul Hebert	11-Aug-2002		Canada	Manitoba	Churchill		Churchill Northern Studies Centre	58.738	-93.819	15
06-PROBE-0149	DSTRI295-07	GU114122	Limnephilus hageni	5	06-PROBE-0149			Biodiversity Institute of Ontario	650	Limnephilidae	Limnephilinae	Limnephilus	Limnephilus hageni	Xin Zhou	xinzhou@uoguelph.ca	M	S	A		UV light			Paul Hebert	14-Aug-2006		Canada	Manitoba	Churchill		Ramsey Creek	58.73	-93.78
06-PROBE-0127	DSTRI281-07	GU114115	Limnephilus hageni	5	06-PROBE-0127			Biodiversity Institute of Ontario	650	Limnephilidae	Limnephilinae	Limnephilus	Limnephilus hageni	Xin Zhou	xinzhou@uoguelph.ca	M	S	A		UV light			Paul Hebert	14-Aug-2006		Canada	Manitoba	Churchill		Ramsey Creek	58.73	-93.78
06Probe1091	DSTRI100-06	GU114089	Limnephilus hageni	5	06Probe1091			Biodiversity Institute of Ontario	650	Limnephilidae	Limnephilinae	Limnephilus	Limnephilus hageni	Xin Zhou	xinzhou@uoguelph.ca	M	S	A					Jaclyn McCormick	15-Aug-2006		Canada	Manitoba	Churchill		Fen 7	58.661	-93.832
CHU05-TRI-075	MHTRI075-06	GU113729	Limnephilus hageni	5	CHU05-TRI-075			Biodiversity Institute of Ontario	650	Limnephilidae	Limnephilinae	Limnephilus	Limnephilus hageni	Xin Zhou	xinzhou@uoguelph.ca	F	S	A					Cory Sheffield	31-Jul-2005		Canada	Manitoba	Churchill		Krumholtz	58.75	-93.9
CHU05-TRI-043	MHTRI043-06	GU113745	Limnephilus hageni	5	CHU05-TRI-043			Biodiversity Institute of Ontario	650	Limnephilidae	Limnephilinae	Limnephilus	Limnephilus hageni	Xin Zhou	xinzhou@uoguelph.ca	F	S	A					Cory Sheffield	31-Jul-2005		Canada	Manitoba	Churchill		Churchill Northern Studies Centre	58.73	-93.82
CHU05-TRI-031	MHTRI031-06	GU113743	Limnephilus hageni	5	CHU05-TRI-031			Biodiversity Institute of Ontario	650	Limnephilidae	Limnephilinae	Limnephilus	Limnephilus hageni	Xin Zhou	xinzhou@uoguelph.ca	F	S	A		Collected in 2005, exact date and month of collection date unknown			Cory Sheffield			Canada	Manitoba	Churchill
CHU05-TRI-077	MHTRI077-06	GU113722	Limnephilus hageni	5	CHU05-TRI-077			Biodiversity Institute of Ontario	650	Limnephilidae	Limnephilinae	Limnephilus	Limnephilus hageni	Xin Zhou	xinzhou@uoguelph.ca	F	S	A					Cory Sheffield	31-Jul-2005		Canada	Manitoba	Churchill		Krumholtz	58.75	-93.9
06-PROBE-2632	DSTRI333-07	GU114138	Limnephilus hageni	5	06-PROBE-2632			Biodiversity Institute of Ontario	657	Limnephilidae	Limnephilinae	Limnephilus	Limnephilus hageni	Xin Zhou	xinzhou@uoguelph.ca	F	S	A		UV light			Paul Hebert	14-Aug-2006		Canada	Manitoba	Churchill		CNSC, Site 1, nr. Ft. Churchill	58.73	-93.83	11
06-PROBE-2629	DSTRI330-07	GU114127	Limnephilus hageni	5	06-PROBE-2629			Biodiversity Institute of Ontario	657	Limnephilidae	Limnephilinae	Limnephilus	Limnephilus hageni	Xin Zhou	xinzhou@uoguelph.ca	M	S	A		UV light			Paul Hebert	14-Aug-2006		Canada	Manitoba	Churchill		CNSC, Site 1, nr. Ft. Churchill	58.73	-93.83	11
06-PROBE-2621	DSTRI322-07	GU114126	Limnephilus hageni	5	06-PROBE-2621			Biodiversity Institute of Ontario	657	Limnephilidae	Limnephilinae	Limnephilus	Limnephilus hageni	Xin Zhou	xinzhou@uoguelph.ca	M	S	A		UV light			Paul Hebert	14-Aug-2006		Canada	Manitoba	Churchill		CNSC, Site 1, nr. Ft. Churchill	58.73	-93.83	11
06Probe1060	DSTRI069-06	GU114081	Limnephilus hageni	5	06Probe1060	UMSP000125971		University of Minnesota Insect Collection	658	Limnephilidae	Limnephilinae	Limnephilus	Limnephilus hageni	Roger J. Blahnik	blahn003@umn.edu	F	S	A					Jaclyn McCormick	15-Aug-2006		Canada	Manitoba	Churchill		Burnsite	58.618	-93.829
06-PROBE-2750	DSTRI417-07	GU114077	Limnephilus hageni	5	06-PROBE-2750			Biodiversity Institute of Ontario	657	Limnephilidae	Limnephilinae	Limnephilus	Limnephilus hageni	Xin Zhou	xinzhou@uoguelph.ca	F	S	A		UV light			Paul Hebert	15-Aug-2006		Canada	Manitoba	Churchill		Ramsay Creek	58.731	-93.78
HLC-10524	COC030-05	GU113652	Limnephilus hageni	5	HLC-10524			Biodiversity Institute of Ontario	658	Limnephilidae	Limnephilinae	Limnephilus	Limnephilus hageni	Xin Zhou	xinzhou@uoguelph.ca	M	S	A					Paul D.N. Hebert	22-Aug-2004		Canada	Manitoba	Churchill		Churchill Northern Studies Centre	58.73	-93.82
06-PROBE-2628	DSTRI329-07	GU114128	Limnephilus hageni	5	06-PROBE-2628			Biodiversity Institute of Ontario	657	Limnephilidae	Limnephilinae	Limnephilus	Limnephilus hageni	Xin Zhou	xinzhou@uoguelph.ca	M	S	A		UV light			Paul Hebert	14-Aug-2006		Canada	Manitoba	Churchill		CNSC, Site 1, nr. Ft. Churchill	58.73	-93.83	11
06-PROBE-0065	DSTRI241-07	GU114106	Limnephilus hageni	5	06-PROBE-0065			Biodiversity Institute of Ontario	650	Limnephilidae	Limnephilinae	Limnephilus	Limnephilus hageni	Xin Zhou	xinzhou@uoguelph.ca	M	S	A		UV light			Paul Hebert	12-Aug-2006		Canada	Manitoba	Churchill		Churchill Northern Studies Centre	58.738	-93.819
06-PROBE-0086	DSTRI247-07	GU114108	Limnephilus hageni	5	06-PROBE-0086			Biodiversity Institute of Ontario	650	Limnephilidae	Limnephilinae	Limnephilus	Limnephilus hageni	Xin Zhou	xinzhou@uoguelph.ca	M	S	A		UV light			Paul Hebert	14-Aug-2006		Canada	Manitoba	Churchill		Ramsey Creek	58.73	-93.78
06-PROBE-0151	DSTRI297-07	GU114123	Limnephilus hageni	5	06-PROBE-0151			Biodiversity Institute of Ontario	650	Limnephilidae	Limnephilinae	Limnephilus	Limnephilus hageni	Xin Zhou	xinzhou@uoguelph.ca	M	S	A		UV light			Paul Hebert	14-Aug-2006		Canada	Manitoba	Churchill		Ramsey Creek	58.73	-93.78
CHU05-TRI-085	MHTRI085-06	GU113737	Limnephilus hageni	5	CHU05-TRI-085			Biodiversity Institute of Ontario	650	Limnephilidae	Limnephilinae	Limnephilus	Limnephilus hageni	Xin Zhou	xinzhou@uoguelph.ca	F	S	A					Cory Sheffield	05-Aug-2005		Canada	Manitoba	Churchill		Churchill Northern Studies Centre	58.73	-93.82
CHU05-TRI-076	MHTRI076-06	GU113728	Limnephilus hageni	5	CHU05-TRI-076			Biodiversity Institute of Ontario	650	Limnephilidae	Limnephilinae	Limnephilus	Limnephilus hageni	Xin Zhou	xinzhou@uoguelph.ca	M	S	A					Cory Sheffield	31-Jul-2005		Canada	Manitoba	Churchill		Krumholtz	58.75	-93.9
06-PROBE-2633	DSTRI334-07	GU114137	Limnephilus hageni	5	06-PROBE-2633			Biodiversity Institute of Ontario	657	Limnephilidae	Limnephilinae	Limnephilus	Limnephilus hageni	Xin Zhou	xinzhou@uoguelph.ca	M	S	A		UV light			Paul Hebert	14-Aug-2006		Canada	Manitoba	Churchill		CNSC, Site 1, nr. Ft. Churchill	58.73	-93.83	11
CHU05-TRI-003	MHTRI003-06	GU113740	Limnephilus hageni	5	CHU05-TRI-003			Biodiversity Institute of Ontario	650	Limnephilidae	Limnephilinae	Limnephilus	Limnephilus hageni	Xin Zhou	xinzhou@uoguelph.ca	M	S	A					Cory Sheffield	23-Jul-2005		Canada	Manitoba	Churchill		Goose Creek	58.663	-94.167
CHU05-TRI-086	MHTRI086-06	GU113736	Limnephilus hageni	5	CHU05-TRI-086			Biodiversity Institute of Ontario	650	Limnephilidae	Limnephilinae	Limnephilus	Limnephilus hageni	Xin Zhou	xinzhou@uoguelph.ca	M	S	A					Cory Sheffield	05-Aug-2005		Canada	Manitoba	Churchill		Churchill Northern Studies Centre	58.73	-93.82
CHU05-TRI-072	MHTRI072-06	GU113727	Limnephilus hageni	5	CHU05-TRI-072			Biodiversity Institute of Ontario	650	Limnephilidae	Limnephilinae	Limnephilus	Limnephilus hageni	Xin Zhou	xinzhou@uoguelph.ca	M	S	A					Cory Sheffield	29-Jul-2005		Canada	Manitoba	Churchill		Landing Lake	58.71	-94.05
CHU05-TRI-064	MHTRI064-06	GU113716	Limnephilus hageni	5	CHU05-TRI-064			Biodiversity Institute of Ontario	650	Limnephilidae	Limnephilinae	Limnephilus	Limnephilus hageni	Xin Zhou	xinzhou@uoguelph.ca	F	S	A					Cory Sheffield	29-Jul-2005		Canada	Manitoba	Churchill		Landing Lake	58.71	-94.05
CHU05-TRI-059	MHTRI059-06	GU113718	Limnephilus hageni	5	CHU05-TRI-059			Biodiversity Institute of Ontario	650	Limnephilidae	Limnephilinae	Limnephilus	Limnephilus hageni	Xin Zhou	xinzhou@uoguelph.ca	M	S	A					Cory Sheffield	29-Jul-2005		Canada	Manitoba	Churchill		Churchill Northern Studies Centre	58.73	-93.82
CHU05-TRI-070	MHTRI070-06	GU113724	Limnephilus hageni	5	CHU05-TRI-070			Biodiversity Institute of Ontario	650	Limnephilidae	Limnephilinae	Limnephilus	Limnephilus hageni	Xin Zhou	xinzhou@uoguelph.ca	F	S	A					Cory Sheffield	29-Jul-2005		Canada	Manitoba	Churchill		Landing Lake	58.71	-94.05
CHU05-TRI-066	MHTRI066-06	GU113715	Limnephilus hageni	5	CHU05-TRI-066			Biodiversity Institute of Ontario	648	Limnephilidae	Limnephilinae	Limnephilus	Limnephilus hageni	Xin Zhou	xinzhou@uoguelph.ca	F	S	A					Cory Sheffield	29-Jul-2005		Canada	Manitoba	Churchill		Landing Lake	58.71	-94.05
CHU05-TRI-056	MHTRI056-06	GU113744	Limnephilus hageni	5	CHU05-TRI-056			Biodiversity Institute of Ontario	629	Limnephilidae	Limnephilinae	Limnephilus	Limnephilus hageni	Xin Zhou	xinzhou@uoguelph.ca	F	S	A					Cory Sheffield	23-Jul-2005		Canada	Manitoba	Churchill		Goose Creek	58.663	-94.167
CHU05-TRI-080	MHTRI080-06	GU113733	Limnephilus hageni	5	CHU05-TRI-080			Biodiversity Institute of Ontario	630	Limnephilidae	Limnephilinae	Limnephilus	Limnephilus hageni	Xin Zhou	xinzhou@uoguelph.ca	M	S	A					Cory Sheffield	29-Jul-2005		Canada	Manitoba	Churchill		Landing Lake	58.71	-94.05
CHU05-TRI-002	MHTRI002-06	GU113741	Limnephilus hageni	5	CHU05-TRI-002			Biodiversity Institute of Ontario	619	Limnephilidae	Limnephilinae	Limnephilus	Limnephilus hageni	Xin Zhou	xinzhou@uoguelph.ca	M	S	A					Cory Sheffield	23-Jul-2005		Canada	Manitoba	Churchill		Goose Creek	58.663	-94.167
06-PROBE-0154	DSTRI300-07	GU114119	Limnephilus hageni	5	06-PROBE-0154			Biodiversity Institute of Ontario	646	Limnephilidae	Limnephilinae	Limnephilus	Limnephilus hageni	Xin Zhou	xinzhou@uoguelph.ca	M	S	A		UV light			Paul Hebert	14-Aug-2006		Canada	Manitoba	Churchill		Ramsey Creek	58.73	-93.78
CHU05-TRI-069	MHTRI069-06	GU113726	Limnephilus hageni	5	CHU05-TRI-069			Biodiversity Institute of Ontario	650	Limnephilidae	Limnephilinae	Limnephilus	Limnephilus hageni	Xin Zhou	xinzhou@uoguelph.ca	F	S	A					Cory Sheffield	29-Jul-2005		Canada	Manitoba	Churchill		Landing Lake	58.71	-94.05
HLC-10580	COC086-05	GU113660	Limnephilus hageni	5	HLC-10580			Biodiversity Institute of Ontario	567	Limnephilidae	Limnephilinae	Limnephilus	Limnephilus hageni	Xin Zhou	xinzhou@uoguelph.ca	M	S	A					Paul D.N. Hebert	22-Aug-2004		Canada	Manitoba	Churchill		Churchill Northern Studies Centre	58.73	-93.82
06Probe1081	DSTRI090-06	GU114085	Limnephilus hageni	5	06Probe1081			Biodiversity Institute of Ontario	650	Limnephilidae	Limnephilinae	Limnephilus	Limnephilus hageni	Xin Zhou	xinzhou@uoguelph.ca	M	S	A					Jaclyn McCormick	15-Aug-2006		Canada	Manitoba	Churchill		Fen 7	58.661	-93.832
06-PROBE-2597	DSTRI308-07	GU114125	Limnephilus hageni	5	06-PROBE-2597			Biodiversity Institute of Ontario	650	Limnephilidae	Limnephilinae	Limnephilus	Limnephilus hageni	Xin Zhou	xinzhou@uoguelph.ca	F	S	A		UV light			Paul Hebert	16-Aug-2006		Canada	Manitoba	Churchill		Between the Twin Lakes	58.625	-93.817	27
06Probe1106	DSTRI115-06	GU114097	Limnephilus hageni	5	06Probe1106			Biodiversity Institute of Ontario	650	Limnephilidae	Limnephilinae	Limnephilus	Limnephilus hageni	Xin Zhou	xinzhou@uoguelph.ca	M	S	A					Jaclyn McCormick	19-Aug-2006		Canada	Manitoba	Churchill		Fen 7	58.661	-93.832
06-PROBE-2656	DSTRI349-07	GU114140	Limnephilus hageni	5	06-PROBE-2656			Biodiversity Institute of Ontario	630	Limnephilidae	Limnephilinae	Limnephilus	Limnephilus hageni	Xin Zhou	xinzhou@uoguelph.ca	M	S	A					Paul Hebert	14-Aug-2006		Canada	Manitoba	Churchill		Site 3	58.725	-93.841	12
06Probe1111	DSTRI120-06	GU114102	Limnephilus hageni	5	06Probe1111			Biodiversity Institute of Ontario	650	Limnephilidae	Limnephilinae	Limnephilus	Limnephilus hageni	Xin Zhou	xinzhou@uoguelph.ca	M	S	A					Jaclyn McCormick	19-Aug-2006		Canada	Manitoba	Churchill		Fen 7	58.661	-93.832
CHU05-TRI-073	MHTRI073-06	GU113731	Limnephilus hageni	5	CHU05-TRI-073			Biodiversity Institute of Ontario	650	Limnephilidae	Limnephilinae	Limnephilus	Limnephilus hageni	Xin Zhou	xinzhou@uoguelph.ca	M	S	A					Cory Sheffield	29-Jul-2005		Canada	Manitoba	Churchill		Landing Lake	58.71	-94.05
06-PROBE-0152	DSTRI298-07	GU114121	Limnephilus hageni	5	06-PROBE-0152			Biodiversity Institute of Ontario	650	Limnephilidae	Limnephilinae	Limnephilus	Limnephilus hageni	Xin Zhou	xinzhou@uoguelph.ca	M	S	A		UV light			Paul Hebert	14-Aug-2006		Canada	Manitoba	Churchill		Ramsey Creek	58.73	-93.78
07PROBE-01704	CUCAD354-07	GU114893	Limnephilus hageni	5	07PROBE-01704			Biodiversity Institute of Ontario	658	Limnephilidae	Limnephilinae	Limnephilus	Limnephilus hageni	Xin Zhou	xinzhou@uoguelph.ca		S	A		UV light			J.McGowan,J.Lankshear	20-Jul-2007		Canada	Manitoba	Churchill		Backyard, 111 Hearne St., Churchill	58.769	-94.16	8
CHU05-TRI-063	MHTRI063-06	GU113717	Limnephilus hageni	5	CHU05-TRI-063			Biodiversity Institute of Ontario	650	Limnephilidae	Limnephilinae	Limnephilus	Limnephilus hageni	Xin Zhou	xinzhou@uoguelph.ca	F	S	A					Cory Sheffield	29-Jul-2005		Canada	Manitoba	Churchill		Landing Lake	58.71	-94.05
06Probe1027	DSTRI037-06	GU114076	Limnephilus hageni	5	06Probe1027			Biodiversity Institute of Ontario	645	Limnephilidae	Limnephilinae	Limnephilus	Limnephilus hageni	Xin Zhou	xinzhou@uoguelph.ca	F	S	A					Jaclyn McCormick	17-Aug-2006		Canada	Manitoba	Churchill		Ramsey Creek	58.731	-93.78
06-PROBE-0131	DSTRI284-07	GU114111	Limnephilus hageni	5	06-PROBE-0131			Biodiversity Institute of Ontario	641	Limnephilidae	Limnephilinae	Limnephilus	Limnephilus hageni	Xin Zhou	xinzhou@uoguelph.ca	M	S	A		UV light			Paul Hebert	14-Aug-2006		Canada	Manitoba	Churchill		Ramsey Creek	58.73	-93.78
CHU05-TRI-074	MHTRI074-06	GU113730	Limnephilus hageni	5	CHU05-TRI-074			Biodiversity Institute of Ontario	650	Limnephilidae	Limnephilinae	Limnephilus	Limnephilus hageni	Xin Zhou	xinzhou@uoguelph.ca	F	S	A					Cory Sheffield	29-Jul-2005		Canada	Manitoba	Churchill		Landing Lake	58.71	-94.05
HLC-10582	COC088-05	GU113659	Limnephilus hageni	5	HLC-10582			Biodiversity Institute of Ontario	569	Limnephilidae	Limnephilinae	Limnephilus	Limnephilus hageni	Xin Zhou	xinzhou@uoguelph.ca		S	A					Paul D.N. Hebert	22-Aug-2004		Canada	Manitoba	Churchill		Churchill Northern Studies Centre	58.73	-93.82
HLC-10583	COC089-05	GU113656	Limnephilus hageni	5	HLC-10583			Biodiversity Institute of Ontario	658	Limnephilidae	Limnephilinae	Limnephilus	Limnephilus hageni	Xin Zhou	xinzhou@uoguelph.ca	M	S	A					Paul D.N. Hebert	22-Aug-2004		Canada	Manitoba	Churchill		Churchill Northern Studies Centre	58.73	-93.82
06-PROBE-0105	DSTRI265-07	GU114112	Limnephilus hageni	5	06-PROBE-0105			Biodiversity Institute of Ontario	650	Limnephilidae	Limnephilinae	Limnephilus	Limnephilus hageni	Xin Zhou	xinzhou@uoguelph.ca	F	S	A		UV light			Paul Hebert	14-Aug-2006		Canada	Manitoba	Churchill		Ramsey Creek	58.73	-93.78
06-PROBE-2693	DSTRI361-07	GU114142	Limnephilus hageni	5	06-PROBE-2693			Biodiversity Institute of Ontario	657	Limnephilidae	Limnephilinae	Limnephilus	Limnephilus hageni	Xin Zhou	xinzhou@uoguelph.ca	F	S	A		UV light			Paul Hebert	15-Aug-2006		Canada	Manitoba	Churchill		Ramsay Creek	58.731	-93.78
06-PROBE-2858	DSTRI461-07	GU114135	Limnephilus hageni	5	06-PROBE-2858			Biodiversity Institute of Ontario	657	Limnephilidae	Limnephilinae	Limnephilus	Limnephilus hageni	Xin Zhou	xinzhou@uoguelph.ca	F	S	A		UV light			Paul Hebert	17-Aug-2006		Canada	Manitoba	Churchill		Ramsay Creek	58.731	-93.78
06-PROBE-2635	DSTRI336-07	GU114136	Limnephilus hageni	5	06-PROBE-2635			Biodiversity Institute of Ontario	657	Limnephilidae	Limnephilinae	Limnephilus	Limnephilus hageni	Xin Zhou	xinzhou@uoguelph.ca	M	S	A		UV light			Paul Hebert	14-Aug-2006		Canada	Manitoba	Churchill		CNSC, Site 1, nr. Ft. Churchill	58.73	-93.83	11
06-PROBE-0268	DSCNI043-07	GU114080	Limnephilus hageni	5	06-PROBE-0268			Biodiversity Institute of Ontario	658	Limnephilidae	Limnephilinae	Limnephilus	Limnephilus hageni	Xin Zhou	xinzhou@uoguelph.ca	M	S	A					P.Hebert	25-Aug-2006		Canada	Manitoba	Churchill		Churchill Northern Studies Centre	58.737	-93.819	15
06-PROBE-2937	DSTRI483-07	GU114078	Limnephilus hageni	5	06-PROBE-2937			Biodiversity Institute of Ontario	657	Limnephilidae	Limnephilinae	Limnephilus	Limnephilus hageni	Xin Zhou	xinzhou@uoguelph.ca	M	S	A		UV light			Paul Hebert	20-Aug-2006		Canada	Manitoba	Churchill		Churchill Northern Studies Centre	58.737	-93.819	15
HLC-10525	COC031-05	GU113654	Limnephilus hageni	5	HLC-10525			Biodiversity Institute of Ontario	658	Limnephilidae	Limnephilinae	Limnephilus	Limnephilus hageni	Xin Zhou	xinzhou@uoguelph.ca	M	S	A					Paul D.N. Hebert	22-Aug-2004		Canada	Manitoba	Churchill		Churchill Northern Studies Centre	58.73	-93.82
TRIC 0188.02	GUCAD148-08	GU113560	Limnephilus hageni	5	TRIC 0188.02			Biodiversity Institute of Ontario	658	Limnephilidae	Limnephilinae	Limnephilus	Limnephilus hageni	Roger J. Blahnik	blahn003@umn.edu	M	S	A					Paul Hebert	11-Aug-2002		Canada	Manitoba	Churchill		Churchill Northern Studies Centre	58.738	-93.819	15
HLC-10584	COC090-05	GU113653	Limnephilus hageni	5	HLC-10584			Biodiversity Institute of Ontario	658	Limnephilidae	Limnephilinae	Limnephilus	Limnephilus hageni	Xin Zhou	xinzhou@uoguelph.ca	F	S	A					Paul D.N. Hebert	22-Aug-2004		Canada	Manitoba	Churchill		Churchill Northern Studies Centre	58.73	-93.82
06-PROBE-0769	DSTRI166-07	GU114130	Limnephilus hageni	5	06-PROBE-0769			Biodiversity Institute of Ontario	649	Limnephilidae	Limnephilinae	Limnephilus	Limnephilus hageni	Xin Zhou	xinzhou@uoguelph.ca	M	S	A						21-Aug-2006		Canada	Manitoba	Churchill		Eastern Creek	58.754	-93.949
06Probe1093	DSTRI102-06	GU114091	Limnephilus hageni	5	06Probe1093			Biodiversity Institute of Ontario	650	Limnephilidae	Limnephilinae	Limnephilus	Limnephilus hageni	Xin Zhou	xinzhou@uoguelph.ca	F	S	A					Jaclyn McCormick	15-Aug-2006		Canada	Manitoba	Churchill		Fen 7	58.661	-93.832
06Probe1104	DSTRI113-06	GU114095	Limnephilus hageni	5	06Probe1104			Biodiversity Institute of Ontario	650	Limnephilidae	Limnephilinae	Limnephilus	Limnephilus hageni	Xin Zhou	xinzhou@uoguelph.ca	F	S	A					Jaclyn McCormick	19-Aug-2006		Canada	Manitoba	Churchill		Fen 7	58.661	-93.832
06Probe1083	DSTRI092-06	GU114087	Limnephilus hageni	5	06Probe1083			Biodiversity Institute of Ontario	650	Limnephilidae	Limnephilinae	Limnephilus	Limnephilus hageni	Xin Zhou	xinzhou@uoguelph.ca	M	S	A					Jaclyn McCormick	15-Aug-2006		Canada	Manitoba	Churchill		Fen 7	58.661	-93.832
06Probe1092	DSTRI101-06	GU114090	Limnephilus hageni	5	06Probe1092			Biodiversity Institute of Ontario	650	Limnephilidae	Limnephilinae	Limnephilus	Limnephilus hageni	Xin Zhou	xinzhou@uoguelph.ca	M	S	A					Jaclyn McCormick	15-Aug-2006		Canada	Manitoba	Churchill		Fen 7	58.661	-93.832
06-PROBE-0126	DSTRI280-07	GU114116	Limnephilus hageni	5	06-PROBE-0126			Biodiversity Institute of Ontario	650	Limnephilidae	Limnephilinae	Limnephilus	Limnephilus hageni	Xin Zhou	xinzhou@uoguelph.ca	M	S	A		UV light			Paul Hebert	14-Aug-2006		Canada	Manitoba	Churchill		Ramsey Creek	58.73	-93.78
06-PROBE-0153	DSTRI299-07	GU114120	Limnephilus hageni	5	06-PROBE-0153			Biodiversity Institute of Ontario	650	Limnephilidae	Limnephilinae	Limnephilus	Limnephilus hageni	Xin Zhou	xinzhou@uoguelph.ca	F	S	A		UV light			Paul Hebert	14-Aug-2006		Canada	Manitoba	Churchill		Ramsey Creek	58.73	-93.78
06-PROBE-0130	DSTRI283-07	GU114113	Limnephilus hageni	5	06-PROBE-0130			Biodiversity Institute of Ontario	650	Limnephilidae	Limnephilinae	Limnephilus	Limnephilus hageni	Xin Zhou	xinzhou@uoguelph.ca	M	S	A		UV light			Paul Hebert	14-Aug-2006		Canada	Manitoba	Churchill		Ramsey Creek	58.73	-93.78
06-PROBE-0129	DSTRI282-07	GU114114	Limnephilus hageni	5	06-PROBE-0129			Biodiversity Institute of Ontario	650	Limnephilidae	Limnephilinae	Limnephilus	Limnephilus hageni	Xin Zhou	xinzhou@uoguelph.ca	M	S	A		UV light			Paul Hebert	14-Aug-2006		Canada	Manitoba	Churchill		Ramsey Creek	58.73	-93.78
06Probe1109	DSTRI118-06	GU114100	Limnephilus hageni	5	06Probe1109			Biodiversity Institute of Ontario	650	Limnephilidae	Limnephilinae	Limnephilus	Limnephilus hageni	Xin Zhou	xinzhou@uoguelph.ca	M	S	A					Jaclyn McCormick	19-Aug-2006		Canada	Manitoba	Churchill		Fen 7	58.661	-93.832
06-PROBE-0132	DSTRI285-07	GU114107	Limnephilus hageni	5	06-PROBE-0132			Biodiversity Institute of Ontario	650	Limnephilidae	Limnephilinae	Limnephilus	Limnephilus hageni	Xin Zhou	xinzhou@uoguelph.ca	M	S	A		UV light			Paul Hebert	14-Aug-2006		Canada	Manitoba	Churchill		Ramsey Creek	58.73	-93.78
06Probe1105	DSTRI114-06	GU114096	Limnephilus hageni	5	06Probe1105			Biodiversity Institute of Ontario	650	Limnephilidae	Limnephilinae	Limnephilus	Limnephilus hageni	Xin Zhou	xinzhou@uoguelph.ca	F	S	A					Jaclyn McCormick	19-Aug-2006		Canada	Manitoba	Churchill		Fen 7	58.661	-93.832
06Probe1107	DSTRI116-06	GU114098	Limnephilus hageni	5	06Probe1107			Biodiversity Institute of Ontario	650	Limnephilidae	Limnephilinae	Limnephilus	Limnephilus hageni	Xin Zhou	xinzhou@uoguelph.ca	M	S	A					Jaclyn McCormick	19-Aug-2006		Canada	Manitoba	Churchill		Fen 7	58.661	-93.832
CHU05-TRI-054	MHTRI054-06	GU113746	Limnephilus hageni	5	CHU05-TRI-054			Biodiversity Institute of Ontario	650	Limnephilidae	Limnephilinae	Limnephilus	Limnephilus hageni	Xin Zhou	xinzhou@uoguelph.ca	M	S	A					Cory Sheffield	29-Jul-2005		Canada	Manitoba	Churchill		Landing Lake	58.71	-94.05
CHU05-TRI-058	MHTRI058-06	GU113739	Limnephilus hageni	5	CHU05-TRI-058			Biodiversity Institute of Ontario	650	Limnephilidae	Limnephilinae	Limnephilus	Limnephilus hageni	Xin Zhou	xinzhou@uoguelph.ca	M	S	A					Cory Sheffield	29-Jul-2005		Canada	Manitoba	Churchill		Churchill Northern Studies Centre	58.73	-93.82
CHU05-TRI-089	MHTRI089-06	GU113735	Limnephilus hageni	5	CHU05-TRI-089			Biodiversity Institute of Ontario	650	Limnephilidae	Limnephilinae	Limnephilus	Limnephilus hageni	Xin Zhou	xinzhou@uoguelph.ca	M	S	A					Cory Sheffield	01-Aug-2005		Canada	Manitoba	Churchill		Churchill Northern Studies Centre	58.73	-93.82
CHU05-TRI-079	MHTRI079-06	GU113732	Limnephilus hageni	5	CHU05-TRI-079			Biodiversity Institute of Ontario	650	Limnephilidae	Limnephilinae	Limnephilus	Limnephilus hageni	Xin Zhou	xinzhou@uoguelph.ca	F	S	A					Cory Sheffield	29-Jul-2005		Canada	Manitoba	Churchill		Landing Lake	58.71	-94.05
CHU05-TRI-060	MHTRI060-06	GU113721	Limnephilus hageni	5	CHU05-TRI-060			Biodiversity Institute of Ontario	650	Limnephilidae	Limnephilinae	Limnephilus	Limnephilus hageni	Xin Zhou	xinzhou@uoguelph.ca	M	S	A					Cory Sheffield	29-Jul-2005		Canada	Manitoba	Churchill		Churchill Northern Studies Centre	58.73	-93.82
06Probe1094	DSTRI103-06	GU114092	Limnephilus hageni	5	06Probe1094			Biodiversity Institute of Ontario	650	Limnephilidae	Limnephilinae	Limnephilus	Limnephilus hageni	Xin Zhou	xinzhou@uoguelph.ca	M	S	A					Jaclyn McCormick	15-Aug-2006		Canada	Manitoba	Churchill		Fen 7	58.661	-93.832
CHU05-TRI-071	MHTRI071-06	GU113723	Limnephilus hageni	5	CHU05-TRI-071			Biodiversity Institute of Ontario	650	Limnephilidae	Limnephilinae	Limnephilus	Limnephilus hageni	Xin Zhou	xinzhou@uoguelph.ca	M	S	A					Cory Sheffield	29-Jul-2005		Canada	Manitoba	Churchill		Landing Lake	58.71	-94.05
CHU05-TRI-062	MHTRI062-06	GU113720	Limnephilus hageni	5	CHU05-TRI-062			Biodiversity Institute of Ontario	650	Limnephilidae	Limnephilinae	Limnephilus	Limnephilus hageni	Xin Zhou	xinzhou@uoguelph.ca	F	S	A					Cory Sheffield	29-Jul-2005		Canada	Manitoba	Churchill		Landing Lake	58.71	-94.05
CHU05-TRI-061	MHTRI061-06	GU113719	Limnephilus hageni	5	CHU05-TRI-061			Biodiversity Institute of Ontario	650	Limnephilidae	Limnephilinae	Limnephilus	Limnephilus hageni	Xin Zhou	xinzhou@uoguelph.ca	M	S	A					Cory Sheffield	29-Jul-2005		Canada	Manitoba	Churchill		Churchill Northern Studies Centre	58.73	-93.82
CHU05-TRI-067	MHTRI067-06	GU113714	Limnephilus hageni	5	CHU05-TRI-067			Biodiversity Institute of Ontario	650	Limnephilidae	Limnephilinae	Limnephilus	Limnephilus hageni	Xin Zhou	xinzhou@uoguelph.ca	F	S	A					Cory Sheffield	29-Jul-2005		Canada	Manitoba	Churchill		Landing Lake	58.71	-94.05
TRIC 0181.02	GUCAD141-08	GU113555	Limnephilus hageni	5	TRIC 0181.02			Biodiversity Institute of Ontario	607	Limnephilidae	Limnephilinae	Limnephilus	Limnephilus hageni	Roger J. Blahnik	blahn003@umn.edu	F	S	A					Paul Hebert	11-Aug-2002		Canada	Manitoba	Churchill		Churchill Northern Studies Centre	58.738	-93.819	15
06-PROBE-0067	DSTRI243-07	GU114105	Limnephilus hageni	5	06-PROBE-0067			Biodiversity Institute of Ontario	621	Limnephilidae	Limnephilinae	Limnephilus	Limnephilus hageni	Xin Zhou	xinzhou@uoguelph.ca	M	S	A		UV light			Paul Hebert	12-Aug-2006		Canada	Manitoba	Churchill		Churchill Northern Studies Centre	58.738	-93.819
06Probe1102	DSTRI111-06	GU114093	Limnephilus hageni	5	06Probe1102			Biodiversity Institute of Ontario	650	Limnephilidae	Limnephilinae	Limnephilus	Limnephilus hageni	Xin Zhou	xinzhou@uoguelph.ca	F	S	A					Jaclyn McCormick	19-Aug-2006		Canada	Manitoba	Churchill		Fen 7	58.661	-93.832
TRIC 0176.02	GUCAD136-08	GU113556	Limnephilus hageni	5	TRIC 0176.02			Biodiversity Institute of Ontario	636	Limnephilidae	Limnephilinae	Limnephilus	Limnephilus hageni	Roger J. Blahnik	blahn003@umn.edu	M	S	A					Paul Hebert	11-Aug-2002		Canada	Manitoba	Churchill		Churchill Northern Studies Centre	58.738	-93.819	15
06Probe1080	DSTRI089-06	GU114084	Limnephilus hageni	5	06Probe1080			Biodiversity Institute of Ontario	638	Limnephilidae	Limnephilinae	Limnephilus	Limnephilus hageni	Xin Zhou	xinzhou@uoguelph.ca	M	S	A					Jaclyn McCormick	15-Aug-2006		Canada	Manitoba	Churchill		Fen 7	58.661	-93.832
06-PROBE-0099	DSTRI259-07	GU114110	Limnephilus hageni	5	06-PROBE-0099			Biodiversity Institute of Ontario	605	Limnephilidae	Limnephilinae	Limnephilus	Limnephilus hageni	Xin Zhou	xinzhou@uoguelph.ca	M	S	A		UV light			Paul Hebert	14-Aug-2006		Canada	Manitoba	Churchill		Ramsey Creek	58.73	-93.78
06-PROBE-0150	DSTRI296-07	GU114124	Limnephilus hageni	5	06-PROBE-0150			Biodiversity Institute of Ontario	650	Limnephilidae	Limnephilinae	Limnephilus	Limnephilus hageni	Xin Zhou	xinzhou@uoguelph.ca	M	S	A		UV light			Paul Hebert	14-Aug-2006		Canada	Manitoba	Churchill		Ramsey Creek	58.73	-93.78
06-PROBE-0770	DSTRI167-07	GU114129	Limnephilus hageni	5	06-PROBE-0770			Biodiversity Institute of Ontario	650	Limnephilidae	Limnephilinae	Limnephilus	Limnephilus hageni	Xin Zhou	xinzhou@uoguelph.ca	M	S	A						21-Aug-2006		Canada	Manitoba	Churchill		Eastern Creek	58.754	-93.949
06-PROBE-0768	DSTRI165-07	GU114131	Limnephilus hageni	5	06-PROBE-0768			Biodiversity Institute of Ontario	650	Limnephilidae	Limnephilinae	Limnephilus	Limnephilus hageni	Xin Zhou	xinzhou@uoguelph.ca	M	S	A						21-Aug-2006		Canada	Manitoba	Churchill		Eastern Creek	58.754	-93.949
07PROBE-01418	CUCAD068-07	GU114894	Limnephilus hageni	5	07PROBE-01418			Biodiversity Institute of Ontario	658	Limnephilidae	Limnephilinae	Limnephilus	Limnephilus hageni	Xin Zhou	xinzhou@uoguelph.ca	F	S	A		UV light,GPS I_CNSC			P.Hebert	15-Jul-2007		Canada	Manitoba	Churchill		Churchill Northern Studies Centre	58.738	-93.819	15
07PROBE-01955	CUCAD605-07	GU114897	Limnephilus hageni	5	07PROBE-01955	UMSP000125969		University of Minnesota Insect Collection	658	Limnephilidae	Limnephilinae	Limnephilus	Limnephilus hageni	Roger J. Blahnik	blahn003@umn.edu	F	S	A		UV light (bucket),GPS I_Fen1			P.Hebert	20-Jul-2007		Canada	Manitoba	Churchill		Twin Lakes, Fen trap 1, on top of a small hill, ca. 100m from the closest pound	58.632	-93.788	34
07PROBE-01885.1	CUCAD748-08	GU114891	Limnephilus fischeri	6	07PROBE-01885.1			Biodiversity Institute of Ontario	658	Limnephilidae	Limnephilinae	Limnephilus	Limnephilus fischeri	Xin Zhou	xinzhou@uoguelph.ca	M	S	A		Re-extraction of 07PROBE-01885.			J.deWaad	16-Jul-2007		Canada	Manitoba	Churchill		Churchill flats	58.76	-94.175	2
06Probe1085	DSTRI094-06	GU114071	Limnephilus fischeri	6	06Probe1085			Biodiversity Institute of Ontario	658	Limnephilidae	Limnephilinae	Limnephilus	Limnephilus fischeri	Xin Zhou	xinzhou@uoguelph.ca	M	S	A					Jaclyn McCormick	15-Aug-2006		Canada	Manitoba	Churchill		Fen 7	58.661	-93.832
06Probe1075	DSTRI084-06	GU114070	Limnephilus fischeri	6	06Probe1075			Biodiversity Institute of Ontario	658	Limnephilidae	Limnephilinae	Limnephilus	Limnephilus fischeri	Xin Zhou	xinzhou@uoguelph.ca	M	S	A					Jaclyn McCormick	17-Aug-2006		Canada	Manitoba	Churchill		Burnsite	58.618	-93.829
06-PROBE-0841	DSTRI567-07	GU114068	Limnephilus fischeri	6	06-PROBE-0841			Biodiversity Institute of Ontario	658	Limnephilidae	Limnephilinae	Limnephilus	Limnephilus fischeri	Xin Zhou	xinzhou@uoguelph.ca	M	S	A		Aug 13-25, 2006				19-Aug-2006		Canada	Manitoba	Churchill		Fen	58.661	-93.832
06-PROBE-0842	DSTRI568-07	GU114066	Limnephilus fischeri	6	06-PROBE-0842			Biodiversity Institute of Ontario	658	Limnephilidae	Limnephilinae	Limnephilus	Limnephilus fischeri	Xin Zhou	xinzhou@uoguelph.ca	M	S	A		Aug 13-25, 2006				19-Aug-2006		Canada	Manitoba	Churchill		Fen	58.661	-93.832
06-PROBE-0838	DSTRI564-07	GU114065	Limnephilus fischeri	6	06-PROBE-0838			Biodiversity Institute of Ontario	658	Limnephilidae	Limnephilinae	Limnephilus	Limnephilus fischeri	Xin Zhou	xinzhou@uoguelph.ca	M	S	A		Aug 13-25, 2006				19-Aug-2006		Canada	Manitoba	Churchill		Fen	58.661	-93.832
06-PROBE-0839	DSTRI565-07	GU114067	Limnephilus fischeri	6	06-PROBE-0839			Biodiversity Institute of Ontario	658	Limnephilidae	Limnephilinae	Limnephilus	Limnephilus fischeri	Xin Zhou	xinzhou@uoguelph.ca	M	S	A		Aug 13-25, 2006				19-Aug-2006		Canada	Manitoba	Churchill		Fen	58.661	-93.832
06Probe1090	DSTRI099-06	GU114072	Limnephilus fischeri	6	06Probe1090			Biodiversity Institute of Ontario	650	Limnephilidae	Limnephilinae	Limnephilus	Limnephilus fischeri	Xin Zhou	xinzhou@uoguelph.ca	M	S	A					Jaclyn McCormick	15-Aug-2006		Canada	Manitoba	Churchill		Fen 7	58.661	-93.832
06Probe1095	DSTRI104-06	GU114073	Limnephilus fischeri	6	06Probe1095			Biodiversity Institute of Ontario	650	Limnephilidae	Limnephilinae	Limnephilus	Limnephilus fischeri	Xin Zhou	xinzhou@uoguelph.ca	M	S	A					Jaclyn McCormick	15-Aug-2006		Canada	Manitoba	Churchill		Fen 7	58.661	-93.832
06Probe1113	DSTRI122-06	GU114074	Limnephilus fischeri	6	06Probe1113			Biodiversity Institute of Ontario	650	Limnephilidae	Limnephilinae	Limnephilus	Limnephilus fischeri	Xin Zhou	xinzhou@uoguelph.ca	M	S	A					Jaclyn McCormick	19-Aug-2006		Canada	Manitoba	Churchill		Fen 7	58.661	-93.832
06-PROBE-0272	DSCNI047-07	GU114064	Limnephilus fischeri	6	06-PROBE-0272			Biodiversity Institute of Ontario	658	Limnephilidae	Limnephilinae	Limnephilus	Limnephilus fischeri	Xin Zhou	xinzhou@uoguelph.ca	M	S	A					P.Hebert	25-Aug-2006		Canada	Manitoba	Churchill		Churchill Northern Studies Centre	58.737	-93.819	15
06-PROBE-0840	DSTRI566-07	GU114069	Limnephilus fischeri	6	06-PROBE-0840			Biodiversity Institute of Ontario	655	Limnephilidae	Limnephilinae	Limnephilus	Limnephilus fischeri	Xin Zhou	xinzhou@uoguelph.ca	M	S	A		Aug 13-25, 2006				19-Aug-2006		Canada	Manitoba	Churchill		Fen	58.661	-93.832
07PROBE-01953	CUCAD603-07	GU114892	Limnephilus fischeri	6	07PROBE-01953			Biodiversity Institute of Ontario	658	Limnephilidae	Limnephilinae	Limnephilus	Limnephilus fischeri	Xin Zhou	xinzhou@uoguelph.ca	M	S	A		UV light (bucket),GPS I_TWNLK			P.Hebert	20-Jul-2007		Canada	Manitoba	Churchill		Twin Lakes	58.63	-93.798	10
06-PROBE-1891	DSTRI600-07	GU114178	Limnephilus partitus	7	06-PROBE-1891			University of Manitoba	367	Limnephilidae	Limnephilinae	Limnephilus	Limnephilus partitus	Xin Zhou	xinzhou@uoguelph.ca		S	A		General collection, sample 16 near pond,			Boreal & Artic Entomology	09-Aug-2006		Canada	Manitoba	Churchill		Burn site	58.617	-93.821	33
06-PROBE-1895	DSTRI604-07	GU114181	Limnephilus partitus	7	06-PROBE-1895			University of Manitoba	632	Limnephilidae	Limnephilinae	Limnephilus	Limnephilus partitus	Xin Zhou	xinzhou@uoguelph.ca		S	A					Boreal & Artic Entomology	16-Aug-2006		Canada	Manitoba	Churchill		Akudlik marsh, 4 km W. Churchill	58.746	-94.113	13
06-PROBE-1896	DSTRI605-07	GU114180	Limnephilus partitus	7	06-PROBE-1896			University of Manitoba	658	Limnephilidae	Limnephilinae	Limnephilus	Limnephilus partitus	Xin Zhou	xinzhou@uoguelph.ca		S	A					Boreal & Artic Entomology	16-Aug-2006		Canada	Manitoba	Churchill		Akudlik marsh, 4 km W. Churchill	58.746	-94.113	13
06-PROBE-0134	DSTRI286-07	GU114182	Limnephilus partitus	7	06-PROBE-0134			Biodiversity Institute of Ontario	650	Limnephilidae	Limnephilinae	Limnephilus	Limnephilus partitus	Xin Zhou	xinzhou@uoguelph.ca	M	S	A		UV light			Paul Hebert	14-Aug-2006		Canada	Manitoba	Churchill		Ramsey Creek	58.73	-93.78
06-PROBE-0066	DSTRI242-07	GU114183	Limnephilus partitus	7	06-PROBE-0066			Biodiversity Institute of Ontario	650	Limnephilidae	Limnephilinae	Limnephilus	Limnephilus partitus	Xin Zhou	xinzhou@uoguelph.ca	F	S	A		UV light			Paul Hebert	12-Aug-2006		Canada	Manitoba	Churchill		Churchill Northern Studies Centre	58.738	-93.819
06-PROBE-2657	DSTRI350-07	GU114186	Limnephilus partitus	7	06-PROBE-2657			Biodiversity Institute of Ontario	657	Limnephilidae	Limnephilinae	Limnephilus	Limnephilus partitus	Xin Zhou	xinzhou@uoguelph.ca	M	S	A					Paul Hebert	14-Aug-2006		Canada	Manitoba	Churchill		Site 3	58.725	-93.841	12
06-PROBE-1897	DSTRI606-07	GU114179	Limnephilus partitus	7	06-PROBE-1897			University of Manitoba	658	Limnephilidae	Limnephilinae	Limnephilus	Limnephilus partitus	Xin Zhou	xinzhou@uoguelph.ca		S	A		Sweeps of Carex margin			Boreal & Artic Entomology	05-Aug-2006		Canada	Manitoba	Churchill		15km south of Churchill Norther Study Centre, pond in poplar for.	58.62	-93.826	31
06-PROBE-0773	DSTRI170-07	GU114185	Limnephilus partitus	7	06-PROBE-0773			Biodiversity Institute of Ontario	615	Limnephilidae	Limnephilinae	Limnephilus	Limnephilus partitus	Xin Zhou	xinzhou@uoguelph.ca	M	S	A						21-Aug-2006		Canada	Manitoba	Churchill		Eastern Creek	58.754	-93.949
06-PROBE-0851	DSTRI577-07	GU113748	Limnephilus partitus	7	06-PROBE-0851			Biodiversity Institute of Ontario	627	Limnephilidae	Limnephilinae	Limnephilus	Limnephilus partitus	Xin Zhou	xinzhou@uoguelph.ca	M	S	A					Cory Sheffield	02-Aug-2005		Canada	Manitoba	Churchill		Beach Bay	58.747	-94.134
06-PROBE-0852	DSTRI578-07	GU113749	Limnephilus partitus	7	06-PROBE-0852			Biodiversity Institute of Ontario	638	Limnephilidae	Limnephilinae	Limnephilus	Limnephilus partitus	Xin Zhou	xinzhou@uoguelph.ca	F	S	A					Cory Sheffield	02-Aug-2005		Canada	Manitoba	Churchill		Beach Bay	58.747	-94.134
06-PROBE-0068	DSTRI244-07	GU114184	Limnephilus partitus	7	06-PROBE-0068			Biodiversity Institute of Ontario	650	Limnephilidae	Limnephilinae	Limnephilus	Limnephilus partitus	Xin Zhou	xinzhou@uoguelph.ca	M	S	A		UV light			Paul Hebert	12-Aug-2006		Canada	Manitoba	Churchill		Churchill Northern Studies Centre	58.738	-93.819
06-PROBE-2695	DSTRI363-07	GU114187	Limnephilus partitus	7	06-PROBE-2695			Biodiversity Institute of Ontario	657	Limnephilidae	Limnephilinae	Limnephilus	Limnephilus partitus	Xin Zhou	xinzhou@uoguelph.ca	F	S	A		UV light			Paul Hebert	15-Aug-2006		Canada	Manitoba	Churchill		Ramsay Creek	58.731	-93.78
06-PROBE-0054	DSTRI230-07	GU114218	Limnephilus sansoni	8	06-PROBE-0054			Biodiversity Institute of Ontario	650	Limnephilidae	Limnephilinae	Limnephilus	Limnephilus sansoni	Xin Zhou	xinzhou@uoguelph.ca	F	S	A		UV light			Paul Hebert	12-Aug-2006		Canada	Manitoba	Churchill		Churchill Northern Studies Centre	58.738	-93.819
06-PROBE-3060	DSTRI539-07	GU114227	Limnephilus sansoni	8	06-PROBE-3060			Biodiversity Institute of Ontario	658	Limnephilidae	Limnephilinae	Limnephilus	Limnephilus sansoni	Xin Zhou	xinzhou@uoguelph.ca	M	S	A		UV light			Paul Hebert	24-Aug-2006		Canada	Manitoba	Churchill		Twin Lakes	58.63	-93.798
06-PROBE-0808	DSTRI205-07	GU114248	Limnephilus sansoni	8	06-PROBE-0808			Biodiversity Institute of Ontario	631	Limnephilidae	Limnephilinae	Limnephilus	Limnephilus sansoni	Xin Zhou	xinzhou@uoguelph.ca	M	S	A		Aug 13, or Aug 23, 2006. Possible collection dates confirmed by collector.			Torbjorn Ekrem	13-Aug-2006		Canada	Manitoba	Churchill		Eastern Creek	58.754	-93.949
06-PROBE-3008	DSTRI520-07	GU114223	Limnephilus sansoni	9	06-PROBE-3008			Biodiversity Institute of Ontario	658	Limnephilidae	Limnephilinae	Limnephilus	Limnephilus sansoni	Xin Zhou	xinzhou@uoguelph.ca	M	S	A		UV light			Paul Hebert	23-Aug-2006		Canada	Manitoba	Churchill		Ramsay Creek	58.731	-93.78
06-PROBE-2903	DSTRI471-07	GU114192	Limnephilus sansoni	9	06-PROBE-2903			Biodiversity Institute of Ontario	657	Limnephilidae	Limnephilinae	Limnephilus	Limnephilus sansoni	Xin Zhou	xinzhou@uoguelph.ca	M	S	A		UV light			Paul Hebert	21-Aug-2006		Canada	Manitoba	Churchill		Twin Lakes Rd	58.629	-93.798
06-PROBE-0269	DSCNI044-07	GU114189	Limnephilus sansoni	9	06-PROBE-0269			Biodiversity Institute of Ontario	657	Limnephilidae	Limnephilinae	Limnephilus	Limnephilus sansoni	Xin Zhou	xinzhou@uoguelph.ca	F	S	A					P.Hebert	25-Aug-2006		Canada	Manitoba	Churchill		Churchill Northern Studies Centre	58.737	-93.819	15
06-PROBE-0091	DSTRI251-07	GU114229	Limnephilus sansoni	9	06-PROBE-0091			Biodiversity Institute of Ontario	650	Limnephilidae	Limnephilinae	Limnephilus	Limnephilus sansoni	Xin Zhou	xinzhou@uoguelph.ca	M	S	A		UV light			Paul Hebert	14-Aug-2006		Canada	Manitoba	Churchill		Ramsey Creek	58.73	-93.78
06-PROBE-2634	DSTRI335-07	GU114263	Limnephilus sansoni	9	06-PROBE-2634			Biodiversity Institute of Ontario	651	Limnephilidae	Limnephilinae	Limnephilus	Limnephilus sansoni	Xin Zhou	xinzhou@uoguelph.ca	F	S	A		UV light			Paul Hebert	14-Aug-2006		Canada	Manitoba	Churchill		CNSC, Site 1, nr. Ft. Churchill	58.73	-93.83	11
06-PROBE-2649	DSTRI344-07	GU114265	Limnephilus sansoni	9	06-PROBE-2649			Biodiversity Institute of Ontario	657	Limnephilidae	Limnephilinae	Limnephilus	Limnephilus sansoni	Xin Zhou	xinzhou@uoguelph.ca	M	S	A					Paul Hebert	14-Aug-2006		Canada	Manitoba	Churchill		Site 3	58.725	-93.841	12
06-PROBE-0095	DSTRI255-07	GU114232	Limnephilus sansoni	9	06-PROBE-0095			Biodiversity Institute of Ontario	650	Limnephilidae	Limnephilinae	Limnephilus	Limnephilus sansoni	Xin Zhou	xinzhou@uoguelph.ca	F	S	A		UV light			Paul Hebert	14-Aug-2006		Canada	Manitoba	Churchill		Ramsey Creek	58.73	-93.78
06-PROBE-2710	DSTRI377-07	GU114202	Limnephilus sansoni	9	06-PROBE-2710			Biodiversity Institute of Ontario	657	Limnephilidae	Limnephilinae	Limnephilus	Limnephilus sansoni	Xin Zhou	xinzhou@uoguelph.ca	M	S	A		UV light			Paul Hebert	15-Aug-2006		Canada	Manitoba	Churchill		Ramsay Creek	58.731	-93.78
06-PROBE-2974	DSTRI506-07	GU114217	Limnephilus sansoni	9	06-PROBE-2974			Biodiversity Institute of Ontario	658	Limnephilidae	Limnephilinae	Limnephilus	Limnephilus sansoni	Xin Zhou	xinzhou@uoguelph.ca	M	S	A		UV light			Paul Hebert	22-Aug-2006		Canada	Manitoba	Churchill		Churchill Northern Studies Centre	58.737	-93.819	15
06-PROBE-0812	DSTRI209-07	GU114243	Limnephilus sansoni	9	06-PROBE-0812			Biodiversity Institute of Ontario	631	Limnephilidae	Limnephilinae	Limnephilus	Limnephilus sansoni	Xin Zhou	xinzhou@uoguelph.ca	M	S	A		Aug 13, or Aug 23, 2006. Possible collection dates confirmed by collector.			Torbjorn Ekrem	13-Aug-2006		Canada	Manitoba	Churchill		Eastern Creek	58.754	-93.949
06-PROBE-2706	DSTRI373-07	GU114204	Limnephilus sansoni	9	06-PROBE-2706			Biodiversity Institute of Ontario	657	Limnephilidae	Limnephilinae	Limnephilus	Limnephilus sansoni	Xin Zhou	xinzhou@uoguelph.ca	F	S	A		UV light			Paul Hebert	15-Aug-2006		Canada	Manitoba	Churchill		Ramsay Creek	58.731	-93.78
06-PROBE-0809	DSTRI206-07	GU114254	Limnephilus sansoni	9	06-PROBE-0809			Biodiversity Institute of Ontario	631	Limnephilidae	Limnephilinae	Limnephilus	Limnephilus sansoni	Xin Zhou	xinzhou@uoguelph.ca	M	S	A		Aug 13, or Aug 23, 2006. Possible collection dates confirmed by collector.			Torbjorn Ekrem	13-Aug-2006		Canada	Manitoba	Churchill		Eastern Creek	58.754	-93.949
06-PROBE-0810	DSTRI207-07	GU114253	Limnephilus sansoni	9	06-PROBE-0810			Biodiversity Institute of Ontario	631	Limnephilidae	Limnephilinae	Limnephilus	Limnephilus sansoni	Xin Zhou	xinzhou@uoguelph.ca	M	S	A		Aug 13, or Aug 23, 2006. Possible collection dates confirmed by collector.			Torbjorn Ekrem	13-Aug-2006		Canada	Manitoba	Churchill		Eastern Creek	58.754	-93.949
06-PROBE-0806	DSTRI203-07	GU114251	Limnephilus sansoni	9	06-PROBE-0806			Biodiversity Institute of Ontario	631	Limnephilidae	Limnephilinae	Limnephilus	Limnephilus sansoni	Xin Zhou	xinzhou@uoguelph.ca	M	S	A		Aug 13, or Aug 23, 2006. Possible collection dates confirmed by collector.			Torbjorn Ekrem	13-Aug-2006		Canada	Manitoba	Churchill		Eastern Creek	58.754	-93.949
06-PROBE-0807	DSTRI204-07	GU114250	Limnephilus sansoni	9	06-PROBE-0807			Biodiversity Institute of Ontario	631	Limnephilidae	Limnephilinae	Limnephilus	Limnephilus sansoni	Xin Zhou	xinzhou@uoguelph.ca	M	S	A		Aug 13, or Aug 23, 2006. Possible collection dates confirmed by collector.			Torbjorn Ekrem	13-Aug-2006		Canada	Manitoba	Churchill		Eastern Creek	58.754	-93.949
06-PROBE-0811	DSTRI208-07	GU114249	Limnephilus sansoni	9	06-PROBE-0811			Biodiversity Institute of Ontario	631	Limnephilidae	Limnephilinae	Limnephilus	Limnephilus sansoni	Xin Zhou	xinzhou@uoguelph.ca	M	S	A		Aug 13, or Aug 23, 2006. Possible collection dates confirmed by collector.			Torbjorn Ekrem	13-Aug-2006		Canada	Manitoba	Churchill		Eastern Creek	58.754	-93.949
06-PROBE-0805	DSTRI202-07	GU114247	Limnephilus sansoni	9	06-PROBE-0805			Biodiversity Institute of Ontario	631	Limnephilidae	Limnephilinae	Limnephilus	Limnephilus sansoni	Xin Zhou	xinzhou@uoguelph.ca	M	S	A		Aug 13, or Aug 23, 2006. Possible collection dates confirmed by collector.			Torbjorn Ekrem	13-Aug-2006		Canada	Manitoba	Churchill		Eastern Creek	58.754	-93.949
06-PROBE-2726	DSTRI393-07	GU114210	Limnephilus sansoni	9	06-PROBE-2726			Biodiversity Institute of Ontario	657	Limnephilidae	Limnephilinae	Limnephilus	Limnephilus sansoni	Xin Zhou	xinzhou@uoguelph.ca	M	S	A		UV light			Paul Hebert	15-Aug-2006		Canada	Manitoba	Churchill		Ramsay Creek	58.731	-93.78
06-PROBE-2739	DSTRI406-07	GU114211	Limnephilus sansoni	9	06-PROBE-2739			Biodiversity Institute of Ontario	657	Limnephilidae	Limnephilinae	Limnephilus	Limnephilus sansoni	Xin Zhou	xinzhou@uoguelph.ca	M	S	A		UV light			Paul Hebert	15-Aug-2006		Canada	Manitoba	Churchill		Ramsay Creek	58.731	-93.78
06-PROBE-2738	DSTRI405-07	GU114213	Limnephilus sansoni	9	06-PROBE-2738			Biodiversity Institute of Ontario	657	Limnephilidae	Limnephilinae	Limnephilus	Limnephilus sansoni	Xin Zhou	xinzhou@uoguelph.ca	M	S	A		UV light			Paul Hebert	15-Aug-2006		Canada	Manitoba	Churchill		Ramsay Creek	58.731	-93.78
06-PROBE-2975	DSTRI507-07	GU114216	Limnephilus sansoni	9	06-PROBE-2975			Biodiversity Institute of Ontario	658	Limnephilidae	Limnephilinae	Limnephilus	Limnephilus sansoni	Xin Zhou	xinzhou@uoguelph.ca	M	S	A		UV light			Paul Hebert	22-Aug-2006		Canada	Manitoba	Churchill		Churchill Northern Studies Centre	58.737	-93.819	15
06-PROBE-2998	DSTRI514-07	GU114222	Limnephilus sansoni	9	06-PROBE-2998			Biodiversity Institute of Ontario	658	Limnephilidae	Limnephilinae	Limnephilus	Limnephilus sansoni	Xin Zhou	xinzhou@uoguelph.ca	M	S	A		UV light			Paul Hebert	23-Aug-2006		Canada	Manitoba	Churchill		Churchill Northern Studies Centre	58.737	-93.819	15
06-PROBE-3035	DSTRI525-07	GU114224	Limnephilus sansoni	9	06-PROBE-3035	UMSP000125976		University of Minnesota Insect Collection	658	Limnephilidae	Limnephilinae	Limnephilus	Limnephilus sansoni	Roger J. Blahnik	blahn003@umn.edu	F	S	A		UV light			Paul Hebert	24-Aug-2006		Canada	Manitoba	Churchill		Churchill Northern Studies Centre	58.737	-93.819	15
06-PROBE-3046	DSTRI527-07	GU114225	Limnephilus sansoni	9	06-PROBE-3046			Biodiversity Institute of Ontario	658	Limnephilidae	Limnephilinae	Limnephilus	Limnephilus sansoni	Xin Zhou	xinzhou@uoguelph.ca	M	S	A		UV light			Paul Hebert	24-Aug-2006		Canada	Manitoba	Churchill		Twin Lakes	58.63	-93.798
06-PROBE-3057	DSTRI536-07	GU114226	Limnephilus sansoni	9	06-PROBE-3057			Biodiversity Institute of Ontario	658	Limnephilidae	Limnephilinae	Limnephilus	Limnephilus sansoni	Xin Zhou	xinzhou@uoguelph.ca	M	S	A		UV light			Paul Hebert	24-Aug-2006		Canada	Manitoba	Churchill		Twin Lakes	58.63	-93.798
06-PROBE-2627	DSTRI328-07	GU114236	Limnephilus sansoni	9	06-PROBE-2627			Biodiversity Institute of Ontario	657	Limnephilidae	Limnephilinae	Limnephilus	Limnephilus sansoni	Xin Zhou	xinzhou@uoguelph.ca	M	S	A		UV light			Paul Hebert	14-Aug-2006		Canada	Manitoba	Churchill		CNSC, Site 1, nr. Ft. Churchill	58.73	-93.83	11
06-PROBE-2620	DSTRI321-07	GU114240	Limnephilus sansoni	9	06-PROBE-2620			Biodiversity Institute of Ontario	657	Limnephilidae	Limnephilinae	Limnephilus	Limnephilus sansoni	Xin Zhou	xinzhou@uoguelph.ca	F	S	A		UV light			Paul Hebert	14-Aug-2006		Canada	Manitoba	Churchill		CNSC, Site 1, nr. Ft. Churchill	58.73	-93.83	11
06-PROBE-2622	DSTRI323-07	GU114241	Limnephilus sansoni	9	06-PROBE-2622			Biodiversity Institute of Ontario	657	Limnephilidae	Limnephilinae	Limnephilus	Limnephilus sansoni	Xin Zhou	xinzhou@uoguelph.ca	M	S	A		UV light			Paul Hebert	14-Aug-2006		Canada	Manitoba	Churchill		CNSC, Site 1, nr. Ft. Churchill	58.73	-93.83	11
06-PROBE-2757	DSTRI424-07	GU114245	Limnephilus sansoni	9	06-PROBE-2757	UMSP000125973		University of Minnesota Insect Collection	657	Limnephilidae	Limnephilinae	Limnephilus	Limnephilus sansoni	Roger J. Blahnik	blahn003@umn.edu	M	S	A		UV light			Paul Hebert	15-Aug-2006		Canada	Manitoba	Churchill		Ramsay Creek	58.731	-93.78
06-PROBE-2838	DSTRI443-07	GU114246	Limnephilus sansoni	9	06-PROBE-2838			Biodiversity Institute of Ontario	657	Limnephilidae	Limnephilinae	Limnephilus	Limnephilus sansoni	Xin Zhou	xinzhou@uoguelph.ca	M	S	A		UV light			Paul Hebert	17-Aug-2006		Canada	Manitoba	Churchill		Ramsay Creek	58.731	-93.78
06-PROBE-2759	DSTRI426-07	GU114252	Limnephilus sansoni	9	06-PROBE-2759			Biodiversity Institute of Ontario	657	Limnephilidae	Limnephilinae	Limnephilus	Limnephilus sansoni	Xin Zhou	xinzhou@uoguelph.ca	M	S	A		UV light			Paul Hebert	15-Aug-2006		Canada	Manitoba	Churchill		Ramsay Creek	58.731	-93.78
06-PROBE-2764	DSTRI431-07	GU114255	Limnephilus sansoni	9	06-PROBE-2764	UMSP000125974		University of Minnesota Insect Collection	657	Limnephilidae	Limnephilinae	Limnephilus	Limnephilus sansoni	Roger J. Blahnik	blahn003@umn.edu	F	S	A		UV light			Paul Hebert	15-Aug-2006		Canada	Manitoba	Churchill		Ramsay Creek	58.731	-93.78
06-PROBE-2766	DSTRI433-07	GU114257	Limnephilus sansoni	9	06-PROBE-2766			Biodiversity Institute of Ontario	657	Limnephilidae	Limnephilinae	Limnephilus	Limnephilus sansoni	Xin Zhou	xinzhou@uoguelph.ca	M	S	A		UV light			Paul Hebert	15-Aug-2006		Canada	Manitoba	Churchill		Ramsay Creek	58.731	-93.78
06-PROBE-2839	DSTRI444-07	GU114258	Limnephilus sansoni	9	06-PROBE-2839			Biodiversity Institute of Ontario	657	Limnephilidae	Limnephilinae	Limnephilus	Limnephilus sansoni	Xin Zhou	xinzhou@uoguelph.ca	M	S	A		UV light			Paul Hebert	17-Aug-2006		Canada	Manitoba	Churchill		Ramsay Creek	58.731	-93.78
06-PROBE-2901	DSTRI469-07	GU114260	Limnephilus sansoni	9	06-PROBE-2901			Biodiversity Institute of Ontario	657	Limnephilidae	Limnephilinae	Limnephilus	Limnephilus sansoni	Xin Zhou	xinzhou@uoguelph.ca	M	S	A		UV light			Paul Hebert	21-Aug-2006		Canada	Manitoba	Churchill		Twin Lakes Rd	58.629	-93.798
06-PROBE-2729	DSTRI396-07	GU114208	Limnephilus sansoni	9	06-PROBE-2729			Biodiversity Institute of Ontario	657	Limnephilidae	Limnephilinae	Limnephilus	Limnephilus sansoni	Xin Zhou	xinzhou@uoguelph.ca	M	S	A		UV light			Paul Hebert	15-Aug-2006		Canada	Manitoba	Churchill		Ramsay Creek	58.731	-93.78
06-PROBE-2724	DSTRI391-07	GU114209	Limnephilus sansoni	9	06-PROBE-2724			Biodiversity Institute of Ontario	657	Limnephilidae	Limnephilinae	Limnephilus	Limnephilus sansoni	Xin Zhou	xinzhou@uoguelph.ca	M	S	A		UV light			Paul Hebert	15-Aug-2006		Canada	Manitoba	Churchill		Ramsay Creek	58.731	-93.78
06-PROBE-2715	DSTRI382-07	GU114206	Limnephilus sansoni	9	06-PROBE-2715			Biodiversity Institute of Ontario	657	Limnephilidae	Limnephilinae	Limnephilus	Limnephilus sansoni	Xin Zhou	xinzhou@uoguelph.ca	M	S	A		UV light			Paul Hebert	15-Aug-2006		Canada	Manitoba	Churchill		Ramsay Creek	58.731	-93.78
06-PROBE-2713	DSTRI380-07	GU114207	Limnephilus sansoni	9	06-PROBE-2713			Biodiversity Institute of Ontario	657	Limnephilidae	Limnephilinae	Limnephilus	Limnephilus sansoni	Xin Zhou	xinzhou@uoguelph.ca	F	S	A		UV light			Paul Hebert	15-Aug-2006		Canada	Manitoba	Churchill		Ramsay Creek	58.731	-93.78
06Probe1077	DSTRI086-06	GU114201	Limnephilus sansoni	9	06Probe1077			Biodiversity Institute of Ontario	658	Limnephilidae	Limnephilinae	Limnephilus	Limnephilus sansoni	Xin Zhou	xinzhou@uoguelph.ca	M	S	A					Jaclyn McCormick	15-Aug-2006		Canada	Manitoba	Churchill		Fen 7	58.661	-93.832
06-PROBE-2708	DSTRI375-07	GU114203	Limnephilus sansoni	9	06-PROBE-2708			Biodiversity Institute of Ontario	657	Limnephilidae	Limnephilinae	Limnephilus	Limnephilus sansoni	Xin Zhou	xinzhou@uoguelph.ca	M	S	A		UV light			Paul Hebert	15-Aug-2006		Canada	Manitoba	Churchill		Ramsay Creek	58.731	-93.78
06-PROBE-2955	DSTRI499-07	GU114197	Limnephilus sansoni	9	06-PROBE-2955			Biodiversity Institute of Ontario	657	Limnephilidae	Limnephilinae	Limnephilus	Limnephilus sansoni	Xin Zhou	xinzhou@uoguelph.ca	F	S	A		UV light			Paul Hebert	20-Aug-2006		Canada	Manitoba	Churchill		Churchill Northern Studies Centre	58.737	-93.819	15
06-PROBE-2954	DSTRI498-07	GU114198	Limnephilus sansoni	9	06-PROBE-2954	UMSP000125975		University of Minnesota Insect Collection	657	Limnephilidae	Limnephilinae	Limnephilus	Limnephilus sansoni	Roger J. Blahnik	blahn003@umn.edu	M	S	A		UV light			Paul Hebert	20-Aug-2006		Canada	Manitoba	Churchill		Churchill Northern Studies Centre	58.737	-93.819	15
06-PROBE-2938	DSTRI484-07	GU114195	Limnephilus sansoni	9	06-PROBE-2938			Biodiversity Institute of Ontario	657	Limnephilidae	Limnephilinae	Limnephilus	Limnephilus sansoni	Xin Zhou	xinzhou@uoguelph.ca	M	S	A		UV light			Paul Hebert	20-Aug-2006		Canada	Manitoba	Churchill		Churchill Northern Studies Centre	58.737	-93.819	15
06-PROBE-2944	DSTRI488-07	GU114196	Limnephilus sansoni	9	06-PROBE-2944			Biodiversity Institute of Ontario	657	Limnephilidae	Limnephilinae	Limnephilus	Limnephilus sansoni	Xin Zhou	xinzhou@uoguelph.ca	F	S	A		UV light			Paul Hebert	20-Aug-2006		Canada	Manitoba	Churchill		Churchill Northern Studies Centre	58.737	-93.819	15
06-PROBE-2949	DSTRI493-07	GU114193	Limnephilus sansoni	9	06-PROBE-2949			Biodiversity Institute of Ontario	657	Limnephilidae	Limnephilinae	Limnephilus	Limnephilus sansoni	Xin Zhou	xinzhou@uoguelph.ca	M	S	A		UV light			Paul Hebert	20-Aug-2006		Canada	Manitoba	Churchill		Churchill Northern Studies Centre	58.737	-93.819	15
06-PROBE-2908	DSTRI476-07	GU114194	Limnephilus sansoni	9	06-PROBE-2908			Biodiversity Institute of Ontario	657	Limnephilidae	Limnephilinae	Limnephilus	Limnephilus sansoni	Xin Zhou	xinzhou@uoguelph.ca	M	S	A		UV light			Paul Hebert	21-Aug-2006		Canada	Manitoba	Churchill		Twin Lakes Rd	58.629	-93.798
06-PROBE-2748	DSTRI415-07	GU114190	Limnephilus sansoni	9	06-PROBE-2748			Biodiversity Institute of Ontario	657	Limnephilidae	Limnephilinae	Limnephilus	Limnephilus sansoni	Xin Zhou	xinzhou@uoguelph.ca	M	S	A		UV light			Paul Hebert	15-Aug-2006		Canada	Manitoba	Churchill		Ramsay Creek	58.731	-93.78
06-PROBE-0273	DSCNI048-07	GU114188	Limnephilus sansoni	9	06-PROBE-0273			Biodiversity Institute of Ontario	658	Limnephilidae	Limnephilinae	Limnephilus	Limnephilus sansoni	Xin Zhou	xinzhou@uoguelph.ca	M	S	A		UV light			P.Hebert	26-Aug-2006		Canada	Manitoba	Churchill		Churchill Northern Studies Centre	58.737	-93.819	15
TRIC 0166.02	GUCAD126-08	GU113567	Limnephilus sansoni	9	TRIC 0166.02			Biodiversity Institute of Ontario	658	Limnephilidae	Limnephilinae	Limnephilus	Limnephilus sansoni	Roger J. Blahnik	blahn003@umn.edu	M	S	A					Paul Hebert	11-Aug-2002		Canada	Manitoba	Churchill		Churchill Northern Studies Centre	58.738	-93.819	15
TRIC 0165.02	GUCAD125-08	GU113566	Limnephilus sansoni	9	TRIC 0165.02			Biodiversity Institute of Ontario	658	Limnephilidae	Limnephilinae	Limnephilus	Limnephilus sansoni	Roger J. Blahnik	blahn003@umn.edu	M	S	A					Paul Hebert	11-Aug-2002		Canada	Manitoba	Churchill		Churchill Northern Studies Centre	58.738	-93.819	15
TRIC 0169.02	GUCAD129-08	GU113565	Limnephilus sansoni	9	TRIC 0169.02			Biodiversity Institute of Ontario	658	Limnephilidae	Limnephilinae	Limnephilus	Limnephilus sansoni	Roger J. Blahnik	blahn003@umn.edu	F	S	A					Paul Hebert	11-Aug-2002		Canada	Manitoba	Churchill		Churchill Northern Studies Centre	58.738	-93.819	15
TRIC 0170.02	GUCAD130-08	GU113564	Limnephilus sansoni	9	TRIC 0170.02			Biodiversity Institute of Ontario	658	Limnephilidae	Limnephilinae	Limnephilus	Limnephilus sansoni	Roger J. Blahnik	blahn003@umn.edu		S	A		abdomen missing			Paul Hebert	11-Aug-2002		Canada	Manitoba	Churchill		Churchill Northern Studies Centre	58.738	-93.819	15
TRIC 0153.02	GUCAD113-08	GU113563	Limnephilus sansoni	9	TRIC 0153.02			Biodiversity Institute of Ontario	658	Limnephilidae	Limnephilinae	Limnephilus	Limnephilus sansoni	Roger J. Blahnik	blahn003@umn.edu	F	S	A					Paul Hebert	12-Aug-2002		Canada	Manitoba	Churchill		Churchill Northern Studies Centre	58.738	-93.819	15
TRIC 0172.02	GUCAD132-08	GU113562	Limnephilus sansoni	9	TRIC 0172.02			Biodiversity Institute of Ontario	658	Limnephilidae	Limnephilinae	Limnephilus	Limnephilus sansoni	Roger J. Blahnik	blahn003@umn.edu	F	S	A					Paul Hebert	11-Aug-2002		Canada	Manitoba	Churchill		Churchill Northern Studies Centre	58.738	-93.819	15
TRIC 0157.02	GUCAD117-08	GU113561	Limnephilus sansoni	9	TRIC 0157.02			Biodiversity Institute of Ontario	658	Limnephilidae	Limnephilinae	Limnephilus	Limnephilus sansoni	Roger J. Blahnik	blahn003@umn.edu	M	S	A					Paul Hebert	20-Aug-2002		Canada	Manitoba	Churchill		Churchill Northern Studies Centre	58.738	-93.819	15
06-PROBE-2746	DSTRI413-07	GU114215	Limnephilus sansoni	9	06-PROBE-2746			Biodiversity Institute of Ontario	657	Limnephilidae	Limnephilinae	Limnephilus	Limnephilus sansoni	Xin Zhou	xinzhou@uoguelph.ca	M	S	A		UV light			Paul Hebert	15-Aug-2006		Canada	Manitoba	Churchill		Ramsay Creek	58.731	-93.78
06-PROBE-2714	DSTRI381-07	GU114205	Limnephilus sansoni	9	06-PROBE-2714			Biodiversity Institute of Ontario	657	Limnephilidae	Limnephilinae	Limnephilus	Limnephilus sansoni	Xin Zhou	xinzhou@uoguelph.ca	M	S	A		UV light			Paul Hebert	15-Aug-2006		Canada	Manitoba	Churchill		Ramsay Creek	58.731	-93.78
06-PROBE-0804	DSTRI201-07	GU114244	Limnephilus sansoni	9	06-PROBE-0804			Biodiversity Institute of Ontario	650	Limnephilidae	Limnephilinae	Limnephilus	Limnephilus sansoni	Xin Zhou	xinzhou@uoguelph.ca	M	S	A		Aug 13, or Aug 23, 2006. Possible collection dates confirmed by collector.			Torbjorn Ekrem	13-Aug-2006		Canada	Manitoba	Churchill		Eastern Creek	58.754	-93.949
06-PROBE-0813	DSTRI210-07	GU114242	Limnephilus sansoni	9	06-PROBE-0813			Biodiversity Institute of Ontario	650	Limnephilidae	Limnephilinae	Limnephilus	Limnephilus sansoni	Xin Zhou	xinzhou@uoguelph.ca	M	S	A		Aug 13, or Aug 23, 2006. Possible collection dates confirmed by collector.			Torbjorn Ekrem	13-Aug-2006		Canada	Manitoba	Churchill		Eastern Creek	58.754	-93.949
06-PROBE-2599	DSTRI309-07	GU114239	Limnephilus sansoni	9	06-PROBE-2599			Biodiversity Institute of Ontario	650	Limnephilidae	Limnephilinae	Limnephilus	Limnephilus sansoni	Xin Zhou	xinzhou@uoguelph.ca	F	S	A		UV light			Paul Hebert	16-Aug-2006		Canada	Manitoba	Churchill		Between the Twin Lakes	58.625	-93.817	27
06-PROBE-0138	DSTRI290-07	GU114238	Limnephilus sansoni	9	06-PROBE-0138			Biodiversity Institute of Ontario	650	Limnephilidae	Limnephilinae	Limnephilus	Limnephilus sansoni	Xin Zhou	xinzhou@uoguelph.ca	M	S	A		UV light			Paul Hebert	14-Aug-2006		Canada	Manitoba	Churchill		Ramsey Creek	58.73	-93.78
06-PROBE-0139	DSTRI291-07	GU114237	Limnephilus sansoni	9	06-PROBE-0139			Biodiversity Institute of Ontario	650	Limnephilidae	Limnephilinae	Limnephilus	Limnephilus sansoni	Xin Zhou	xinzhou@uoguelph.ca	M	S	A		UV light			Paul Hebert	14-Aug-2006		Canada	Manitoba	Churchill		Ramsey Creek	58.73	-93.78
06-PROBE-0136	DSTRI288-07	GU114235	Limnephilus sansoni	9	06-PROBE-0136			Biodiversity Institute of Ontario	650	Limnephilidae	Limnephilinae	Limnephilus	Limnephilus sansoni	Xin Zhou	xinzhou@uoguelph.ca	M	S	A		UV light			Paul Hebert	14-Aug-2006		Canada	Manitoba	Churchill		Ramsey Creek	58.73	-93.78
06-PROBE-0107	DSTRI266-07	GU114234	Limnephilus sansoni	9	06-PROBE-0107			Biodiversity Institute of Ontario	650	Limnephilidae	Limnephilinae	Limnephilus	Limnephilus sansoni	Xin Zhou	xinzhou@uoguelph.ca	M	S	A		UV light			Paul Hebert	14-Aug-2006		Canada	Manitoba	Churchill		Ramsey Creek	58.73	-93.78
06-PROBE-0101	DSTRI261-07	GU114230	Limnephilus sansoni	9	06-PROBE-0101			Biodiversity Institute of Ontario	650	Limnephilidae	Limnephilinae	Limnephilus	Limnephilus sansoni	Xin Zhou	xinzhou@uoguelph.ca	M	S	A		UV light			Paul Hebert	14-Aug-2006		Canada	Manitoba	Churchill		Ramsey Creek	58.73	-93.78
06-PROBE-0087	DSTRI248-07	GU114228	Limnephilus sansoni	9	06-PROBE-0087			Biodiversity Institute of Ontario	650	Limnephilidae	Limnephilinae	Limnephilus	Limnephilus sansoni	Xin Zhou	xinzhou@uoguelph.ca	M	S	A		UV light			Paul Hebert	14-Aug-2006		Canada	Manitoba	Churchill		Ramsey Creek	58.73	-93.78
06Probe1137	DSTRI146-06	GU114221	Limnephilus sansoni	9	06Probe1137			Biodiversity Institute of Ontario	650	Limnephilidae	Limnephilinae	Limnephilus	Limnephilus sansoni	Xin Zhou	xinzhou@uoguelph.ca	M	S	A					Jaclyn McCormick	19-Aug-2006		Canada	Manitoba	Churchill		Ramsey Creek	58.731	-93.78
06-PROBE-0056	DSTRI232-07	GU114220	Limnephilus sansoni	9	06-PROBE-0056			Biodiversity Institute of Ontario	650	Limnephilidae	Limnephilinae	Limnephilus	Limnephilus sansoni	Xin Zhou	xinzhou@uoguelph.ca	M	S	A		UV light			Paul Hebert	12-Aug-2006		Canada	Manitoba	Churchill		Churchill Northern Studies Centre	58.738	-93.819
06-PROBE-0055	DSTRI231-07	GU114219	Limnephilus sansoni	9	06-PROBE-0055			Biodiversity Institute of Ontario	650	Limnephilidae	Limnephilinae	Limnephilus	Limnephilus sansoni	Xin Zhou	xinzhou@uoguelph.ca	F	S	A		UV light			Paul Hebert	12-Aug-2006		Canada	Manitoba	Churchill		Churchill Northern Studies Centre	58.738	-93.819
06-PROBE-0057	DSTRI233-07	GU114214	Limnephilus sansoni	9	06-PROBE-0057			Biodiversity Institute of Ontario	650	Limnephilidae	Limnephilinae	Limnephilus	Limnephilus sansoni	Xin Zhou	xinzhou@uoguelph.ca	M	S	A		UV light			Paul Hebert	12-Aug-2006		Canada	Manitoba	Churchill		Churchill Northern Studies Centre	58.738	-93.819
06-PROBE-0058	DSTRI234-07	GU114212	Limnephilus sansoni	9	06-PROBE-0058			Biodiversity Institute of Ontario	650	Limnephilidae	Limnephilinae	Limnephilus	Limnephilus sansoni	Xin Zhou	xinzhou@uoguelph.ca	F	S	A		UV light			Paul Hebert	12-Aug-2006		Canada	Manitoba	Churchill		Churchill Northern Studies Centre	58.738	-93.819
06-PROBE-0059	DSTRI235-07	GU114200	Limnephilus sansoni	9	06-PROBE-0059			Biodiversity Institute of Ontario	650	Limnephilidae	Limnephilinae	Limnephilus	Limnephilus sansoni	Xin Zhou	xinzhou@uoguelph.ca	F	S	A		UV light			Paul Hebert	12-Aug-2006		Canada	Manitoba	Churchill		Churchill Northern Studies Centre	58.738	-93.819
06-PROBE-0088	DSTRI249-07	GU114199	Limnephilus sansoni	9	06-PROBE-0088			Biodiversity Institute of Ontario	650	Limnephilidae	Limnephilinae	Limnephilus	Limnephilus sansoni	Xin Zhou	xinzhou@uoguelph.ca	M	S	A		UV light			Paul Hebert	14-Aug-2006		Canada	Manitoba	Churchill		Ramsey Creek	58.73	-93.78
06-PROBE-0097	DSTRI257-07	GU114231	Limnephilus sansoni	9	06-PROBE-0097			Biodiversity Institute of Ontario	650	Limnephilidae	Limnephilinae	Limnephilus	Limnephilus sansoni	Xin Zhou	xinzhou@uoguelph.ca	M	S	A		UV light			Paul Hebert	14-Aug-2006		Canada	Manitoba	Churchill		Ramsey Creek	58.73	-93.78
06-PROBE-0096	DSTRI256-07	GU114233	Limnephilus sansoni	9	06-PROBE-0096			Biodiversity Institute of Ontario	650	Limnephilidae	Limnephilinae	Limnephilus	Limnephilus sansoni	Xin Zhou	xinzhou@uoguelph.ca	M	S	A		UV light			Paul Hebert	14-Aug-2006		Canada	Manitoba	Churchill		Ramsey Creek	58.73	-93.78
06-PROBE-2773	DSTRI440-07	GU114256	Limnephilus sansoni	9	06-PROBE-2773			Biodiversity Institute of Ontario	632	Limnephilidae	Limnephilinae	Limnephilus	Limnephilus sansoni	Xin Zhou	xinzhou@uoguelph.ca	M	S	A		UV light			Paul Hebert	15-Aug-2006		Canada	Manitoba	Churchill		Ramsay Creek	58.731	-93.78
06-PROBE-2905	DSTRI473-07	GU114191	Limnephilus sansoni	9	06-PROBE-2905			Biodiversity Institute of Ontario	623	Limnephilidae	Limnephilinae	Limnephilus	Limnephilus sansoni	Xin Zhou	xinzhou@uoguelph.ca	M	S	A		UV light			Paul Hebert	21-Aug-2006		Canada	Manitoba	Churchill		Twin Lakes Rd	58.629	-93.798
06-PROBE-2841	DSTRI446-07	GU114259	Limnephilus sansoni	9	06-PROBE-2841			Biodiversity Institute of Ontario	648	Limnephilidae	Limnephilinae	Limnephilus	Limnephilus sansoni	Xin Zhou	xinzhou@uoguelph.ca	M	S	A		UV light			Paul Hebert	17-Aug-2006		Canada	Manitoba	Churchill		Ramsay Creek	58.731	-93.78
06-PROBE-2899	DSTRI467-07	GU114261	Limnephilus sansoni	9	06-PROBE-2899			Biodiversity Institute of Ontario	654	Limnephilidae	Limnephilinae	Limnephilus	Limnephilus sansoni	Xin Zhou	xinzhou@uoguelph.ca	F	S	A		UV light			Paul Hebert	21-Aug-2006		Canada	Manitoba	Churchill		Twin Lakes Rd	58.629	-93.798
06-PROBE-2672	DSTRI356-07	GU114262	Limnephilus sansoni	9	06-PROBE-2672			Biodiversity Institute of Ontario	657	Limnephilidae	Limnephilinae	Limnephilus	Limnephilus sansoni	Xin Zhou	xinzhou@uoguelph.ca	F	S	A		UV light			Paul Hebert	16-Aug-2006		Canada	Manitoba	Churchill		Churchill Northern Studies Centre	58.737	-93.819	15
06-PROBE-2650	DSTRI345-07	GU114264	Limnephilus sansoni	9	06-PROBE-2650			Biodiversity Institute of Ontario	657	Limnephilidae	Limnephilinae	Limnephilus	Limnephilus sansoni	Xin Zhou	xinzhou@uoguelph.ca	F	S	A					Paul Hebert	14-Aug-2006		Canada	Manitoba	Churchill		Site 3	58.725	-93.841	12
06-PROBE-2654	DSTRI347-07	GU114266	Limnephilus sansoni	9	06-PROBE-2654			Biodiversity Institute of Ontario	657	Limnephilidae	Limnephilinae	Limnephilus	Limnephilus sansoni	Xin Zhou	xinzhou@uoguelph.ca	M	S	A					Paul Hebert	14-Aug-2006		Canada	Manitoba	Churchill		Site 3	58.725	-93.841	12
06-PROBE-2677	DSTRI358-07	GU114267	Limnephilus sansoni	9	06-PROBE-2677			Biodiversity Institute of Ontario	657	Limnephilidae	Limnephilinae	Limnephilus	Limnephilus sansoni	Xin Zhou	xinzhou@uoguelph.ca	M	S	A		UV light			Paul Hebert	16-Aug-2006		Canada	Manitoba	Churchill		Churchill Northern Studies Centre	58.737	-93.819	15
06-PROBE-0854	DSTRI580-07	GU113752	Limnephilus picturatus	10	06-PROBE-0854			Biodiversity Institute of Ontario	658	Limnephilidae	Limnephilinae	Limnephilus	Limnephilus picturatus	Xin Zhou	xinzhou@uoguelph.ca	M	S	A					Cory Sheffield	02-Aug-2005		Canada	Manitoba	Churchill		Beach Bay	58.747	-94.134
06-PROBE-0855	DSTRI581-07	GU113753	Limnephilus picturatus	10	06-PROBE-0855			Biodiversity Institute of Ontario	658	Limnephilidae	Limnephilinae	Limnephilus	Limnephilus picturatus	Xin Zhou	xinzhou@uoguelph.ca	M	S	A					Cory Sheffield	02-Aug-2005		Canada	Manitoba	Churchill		Beach Bay	58.747	-94.134
06-PROBE-0856	DSTRI582-07	GU113754	Limnephilus picturatus	10	06-PROBE-0856			Biodiversity Institute of Ontario	658	Limnephilidae	Limnephilinae	Limnephilus	Limnephilus picturatus	Xin Zhou	xinzhou@uoguelph.ca	F	S	A					Cory Sheffield	02-Aug-2005		Canada	Manitoba	Churchill		Beach Bay	58.747	-94.134
CHU05-TRI-006	MHTRI006-06	GU113756	Limnephilus picturatus	10	CHU05-TRI-006			Biodiversity Institute of Ontario	650	Limnephilidae	Limnephilinae	Limnephilus	Limnephilus picturatus	Xin Zhou	xinzhou@uoguelph.ca	F	S	A					Cory Sheffield	26-Jul-2005		Canada	Manitoba	Churchill		Beach Bay	58.78	-94.19
06-PROBE-0853	DSTRI579-07	GU113755	Limnephilus picturatus	10	06-PROBE-0853			Biodiversity Institute of Ontario	658	Limnephilidae	Limnephilinae	Limnephilus	Limnephilus picturatus	Xin Zhou	xinzhou@uoguelph.ca	M	S	A					Cory Sheffield	02-Aug-2005		Canada	Manitoba	Churchill		Beach Bay	58.747	-94.134
CHU05-TRI-010	MHTRI010-06	GU113757	Limnephilus picturatus	10	CHU05-TRI-010			Biodiversity Institute of Ontario	650	Limnephilidae	Limnephilinae	Limnephilus	Limnephilus picturatus	Xin Zhou	xinzhou@uoguelph.ca	F	S	A					Cory Sheffield	05-Aug-2005		Canada	Manitoba	Churchill		Churchill Northern Studies Centre	58.73	-93.82
06-PROBE-0775	DSTRI172-07	GU114175	Limnephilus nigriceps	11	06-PROBE-0775			Biodiversity Institute of Ontario	608	Limnephilidae	Limnephilinae	Limnephilus	Limnephilus nigriceps	Xin Zhou	xinzhou@uoguelph.ca	M	S	A						21-Aug-2006		Canada	Manitoba	Churchill		Eastern Creek	58.754	-93.949
06-PROBE-2979	DSTRI511-07	GU114174	Limnephilus nigriceps	11	06-PROBE-2979			Biodiversity Institute of Ontario	658	Limnephilidae	Limnephilinae	Limnephilus	Limnephilus nigriceps	Xin Zhou	xinzhou@uoguelph.ca	M	S	A		UV light			Paul Hebert	22-Aug-2006		Canada	Manitoba	Churchill		Churchill Northern Studies Centre	58.737	-93.819	15
06-PROBE-2980	DSTRI512-07	GU114173	Limnephilus nigriceps	11	06-PROBE-2980			Biodiversity Institute of Ontario	658	Limnephilidae	Limnephilinae	Limnephilus	Limnephilus nigriceps	Xin Zhou	xinzhou@uoguelph.ca	M	S	A		UV light			Paul Hebert	22-Aug-2006		Canada	Manitoba	Churchill		Churchill Northern Studies Centre	58.737	-93.819	15
06-PROBE-0774	DSTRI171-07	GU114176	Limnephilus nigriceps	11	06-PROBE-0774			Biodiversity Institute of Ontario	650	Limnephilidae	Limnephilinae	Limnephilus	Limnephilus nigriceps	Xin Zhou	xinzhou@uoguelph.ca	M	S	A						21-Aug-2006		Canada	Manitoba	Churchill		Eastern Creek	58.754	-93.949
06-PROBE-0776	DSTRI173-07	GU114177	Limnephilus nigriceps	11	06-PROBE-0776			Biodiversity Institute of Ontario	650	Limnephilidae	Limnephilinae	Limnephilus	Limnephilus nigriceps	Xin Zhou	xinzhou@uoguelph.ca	M	S	A						21-Aug-2006		Canada	Manitoba	Churchill		Eastern Creek	58.754	-93.949
06-PROBE-0114	DSTRI269-07	GU114030	Limnephilus externus	12	06-PROBE-0114			Biodiversity Institute of Ontario	403	Limnephilidae	Limnephilinae	Limnephilus	Limnephilus externus	Xin Zhou	xinzhou@uoguelph.ca	M	S	A		UV light			Paul Hebert	14-Aug-2006		Canada	Manitoba	Churchill		Ramsey Creek	58.73	-93.78
06-PROBE-2733	DSTRI400-07	GU113997	Limnephilus externus	12	06-PROBE-2733			Biodiversity Institute of Ontario	599	Limnephilidae	Limnephilinae	Limnephilus	Limnephilus externus	Xin Zhou	xinzhou@uoguelph.ca	F	S	A		UV light			Paul Hebert	15-Aug-2006		Canada	Manitoba	Churchill		Ramsay Creek	58.731	-93.78
06Probe1016	DSTRI026-06	GU114023	Limnephilus externus	12	06Probe1016			Biodiversity Institute of Ontario	650	Limnephilidae	Limnephilinae	Limnephilus	Limnephilus externus	Xin Zhou	xinzhou@uoguelph.ca	M	S	A					Jaclyn McCormick	17-Aug-2006		Canada	Manitoba	Churchill		Ramsey Creek	58.731	-93.78
06Probe1018	DSTRI028-06	GU114025	Limnephilus externus	12	06Probe1018			Biodiversity Institute of Ontario	650	Limnephilidae	Limnephilinae	Limnephilus	Limnephilus externus	Xin Zhou	xinzhou@uoguelph.ca	F	S	A					Jaclyn McCormick	17-Aug-2006		Canada	Manitoba	Churchill		Ramsey Creek	58.731	-93.78
06-PROBE-3065	DSTRI544-07	GU114044	Limnephilus externus	12	06-PROBE-3065			Biodiversity Institute of Ontario	658	Limnephilidae	Limnephilinae	Limnephilus	Limnephilus externus	Xin Zhou	xinzhou@uoguelph.ca	M	S	A		UV light			Paul Hebert	24-Aug-2006		Canada	Manitoba	Churchill		Twin Lakes	58.63	-93.798
06-PROBE-0844	DSTRI570-07	GU113998	Limnephilus externus	12	06-PROBE-0844			Biodiversity Institute of Ontario	658	Limnephilidae	Limnephilinae	Limnephilus	Limnephilus externus	Xin Zhou	xinzhou@uoguelph.ca	M	S	A	light form	smaller, wings without distinct color patterns. Male genitalia same as normal L. externus. Sweep net.			J. Knopp	15-Aug-2006		Canada	Manitoba	Churchill		Wapusk National Park, 98 due km SE Churchill, Broad R. cabin at Broad R. & hudson Bay, river bank	58.1266	-92.8629
06Probe1019	DSTRI029-06	GU114026	Limnephilus externus	12	06Probe1019			Biodiversity Institute of Ontario	650	Limnephilidae	Limnephilinae	Limnephilus	Limnephilus externus	Xin Zhou	xinzhou@uoguelph.ca	F	S	A					Jaclyn McCormick	17-Aug-2006		Canada	Manitoba	Churchill		Ramsey Creek	58.731	-93.78
06-PROBE-0083	DSTRI246-07	GU114028	Limnephilus externus	12	06-PROBE-0083			Biodiversity Institute of Ontario	614	Limnephilidae	Limnephilinae	Limnephilus	Limnephilus externus	Xin Zhou	xinzhou@uoguelph.ca	M	S	A		UV light			Paul Hebert	14-Aug-2006		Canada	Manitoba	Churchill		Ramsey Creek	58.73	-93.78
06-PROBE-0119	DSTRI273-07	GU114033	Limnephilus externus	12	06-PROBE-0119			Biodiversity Institute of Ontario	650	Limnephilidae	Limnephilinae	Limnephilus	Limnephilus externus	Xin Zhou	xinzhou@uoguelph.ca	F	S	A		UV light			Paul Hebert	14-Aug-2006		Canada	Manitoba	Churchill		Ramsey Creek	58.73	-93.78
06-PROBE-0814	DSTRI211-07	GU114050	Limnephilus externus	12	06-PROBE-0814			Biodiversity Institute of Ontario	650	Limnephilidae	Limnephilinae	Limnephilus	Limnephilus externus	Xin Zhou	xinzhou@uoguelph.ca	M	S	A		Aug 13, or Aug 23, 2006. Possible collection dates confirmed by collector.			Torbjorn Ekrem	13-Aug-2006		Canada	Manitoba	Churchill		Eastern Creek	58.754	-93.949
06-PROBE-0816	DSTRI213-07	GU114053	Limnephilus externus	12	06-PROBE-0816			Biodiversity Institute of Ontario	650	Limnephilidae	Limnephilinae	Limnephilus	Limnephilus externus	Xin Zhou	xinzhou@uoguelph.ca	M	S	A		Aug 13, or Aug 23, 2006. Possible collection dates confirmed by collector.			Torbjorn Ekrem	13-Aug-2006		Canada	Manitoba	Churchill		Eastern Creek	58.754	-93.949
06-PROBE-2631	DSTRI332-07	GU114060	Limnephilus externus	12	06-PROBE-2631			Biodiversity Institute of Ontario	657	Limnephilidae	Limnephilinae	Limnephilus	Limnephilus externus	Xin Zhou	xinzhou@uoguelph.ca	F	S	A		UV light			Paul Hebert	14-Aug-2006		Canada	Manitoba	Churchill		CNSC, Site 1, nr. Ft. Churchill	58.73	-93.83	11
06-PROBE-2619	DSTRI320-07	GU114042	Limnephilus externus	12	06-PROBE-2619			Biodiversity Institute of Ontario	628	Limnephilidae	Limnephilinae	Limnephilus	Limnephilus externus	Xin Zhou	xinzhou@uoguelph.ca	F	S	A		UV light			Paul Hebert	14-Aug-2006		Canada	Manitoba	Churchill		CNSC, Site 1, nr. Ft. Churchill	58.73	-93.83	11
06-PROBE-3036	DSTRI526-07	GU114020	Limnephilus externus	12	06-PROBE-3036			Biodiversity Institute of Ontario	658	Limnephilidae	Limnephilinae	Limnephilus	Limnephilus externus	Xin Zhou	xinzhou@uoguelph.ca	M	S	A		UV light			Paul Hebert	24-Aug-2006		Canada	Manitoba	Churchill		Churchill Northern Studies Centre	58.737	-93.819	15
06-PROBE-2999	DSTRI515-07	GU114018	Limnephilus externus	12	06-PROBE-2999			Biodiversity Institute of Ontario	658	Limnephilidae	Limnephilinae	Limnephilus	Limnephilus externus	Xin Zhou	xinzhou@uoguelph.ca	M	S	A		UV light			Paul Hebert	23-Aug-2006		Canada	Manitoba	Churchill		Churchill Northern Studies Centre	58.737	-93.819	15
06-PROBE-3009	DSTRI521-07	GU114017	Limnephilus externus	12	06-PROBE-3009			Biodiversity Institute of Ontario	658	Limnephilidae	Limnephilinae	Limnephilus	Limnephilus externus	Xin Zhou	xinzhou@uoguelph.ca	M	S	A		UV light			Paul Hebert	23-Aug-2006		Canada	Manitoba	Churchill		Ramsay Creek	58.731	-93.78
06-PROBE-2997	DSTRI513-07	GU114014	Limnephilus externus	12	06-PROBE-2997			Biodiversity Institute of Ontario	658	Limnephilidae	Limnephilinae	Limnephilus	Limnephilus externus	Xin Zhou	xinzhou@uoguelph.ca	M	S	A		UV light			Paul Hebert	23-Aug-2006		Canada	Manitoba	Churchill		Churchill Northern Studies Centre	58.737	-93.819	15
06-PROBE-2977	DSTRI509-07	GU114012	Limnephilus externus	12	06-PROBE-2977			Biodiversity Institute of Ontario	658	Limnephilidae	Limnephilinae	Limnephilus	Limnephilus externus	Xin Zhou	xinzhou@uoguelph.ca	M	S	A		UV light			Paul Hebert	22-Aug-2006		Canada	Manitoba	Churchill		Churchill Northern Studies Centre	58.737	-93.819	15
06-PROBE-2978	DSTRI510-07	GU114011	Limnephilus externus	12	06-PROBE-2978			Biodiversity Institute of Ontario	658	Limnephilidae	Limnephilinae	Limnephilus	Limnephilus externus	Xin Zhou	xinzhou@uoguelph.ca	M	S	A		UV light			Paul Hebert	22-Aug-2006		Canada	Manitoba	Churchill		Churchill Northern Studies Centre	58.737	-93.819	15
06-PROBE-2747	DSTRI414-07	GU114010	Limnephilus externus	12	06-PROBE-2747			Biodiversity Institute of Ontario	657	Limnephilidae	Limnephilinae	Limnephilus	Limnephilus externus	Xin Zhou	xinzhou@uoguelph.ca	F	S	A		UV light			Paul Hebert	15-Aug-2006		Canada	Manitoba	Churchill		Ramsay Creek	58.731	-93.78
06Probe1087	DSTRI096-06	GU114004	Limnephilus externus	12	06Probe1087			Biodiversity Institute of Ontario	658	Limnephilidae	Limnephilinae	Limnephilus	Limnephilus externus	Xin Zhou	xinzhou@uoguelph.ca	M	S	A					Jaclyn McCormick	15-Aug-2006		Canada	Manitoba	Churchill		Fen 7	58.661	-93.832
06-PROBE-0265	DSCNI040-07	GU113999	Limnephilus externus	12	06-PROBE-0265			Biodiversity Institute of Ontario	658	Limnephilidae	Limnephilinae	Limnephilus	Limnephilus externus	Xin Zhou	xinzhou@uoguelph.ca	F	S	A					P.Hebert	25-Aug-2006		Canada	Manitoba	Churchill		Churchill Northern Studies Centre	58.737	-93.819	15
06-PROBE-2606	DSTRI316-07	GU114041	Limnephilus externus	12	06-PROBE-2606			Biodiversity Institute of Ontario	647	Limnephilidae	Limnephilinae	Limnephilus	Limnephilus externus	Xin Zhou	xinzhou@uoguelph.ca	F	S	A		UV light			Paul Hebert	16-Aug-2006		Canada	Manitoba	Churchill		Between the Twin Lakes	58.625	-93.817	27
06-PROBE-2736	DSTRI403-07	GU114009	Limnephilus externus	12	06-PROBE-2736			Biodiversity Institute of Ontario	632	Limnephilidae	Limnephilinae	Limnephilus	Limnephilus externus	Xin Zhou	xinzhou@uoguelph.ca	F	S	A		UV light			Paul Hebert	15-Aug-2006		Canada	Manitoba	Churchill		Ramsay Creek	58.731	-93.78
06-PROBE-2603	DSTRI313-07	GU114036	Limnephilus externus	12	06-PROBE-2603			Biodiversity Institute of Ontario	649	Limnephilidae	Limnephilinae	Limnephilus	Limnephilus externus	Xin Zhou	xinzhou@uoguelph.ca	F	S	A		UV light			Paul Hebert	16-Aug-2006		Canada	Manitoba	Churchill		Between the Twin Lakes	58.625	-93.817	27
06-PROBE-3004	DSTRI516-07	GU114019	Limnephilus externus	12	06-PROBE-3004			Biodiversity Institute of Ontario	658	Limnephilidae	Limnephilinae	Limnephilus	Limnephilus externus	Xin Zhou	xinzhou@uoguelph.ca	M	S	A		UV light			Paul Hebert	23-Aug-2006		Canada	Manitoba	Churchill		Ramsay Creek	58.731	-93.78
06Probe1066	DSTRI075-06	GU114001	Limnephilus externus	12	06Probe1066			Biodiversity Institute of Ontario	655	Limnephilidae	Limnephilinae	Limnephilus	Limnephilus externus	Xin Zhou	xinzhou@uoguelph.ca	F	S	A					Jaclyn McCormick	17-Aug-2006		Canada	Manitoba	Churchill		Burnsite	58.618	-93.829
06Probe1065	DSTRI074-06	GU114000	Limnephilus externus	12	06Probe1065			Biodiversity Institute of Ontario	658	Limnephilidae	Limnephilinae	Limnephilus	Limnephilus externus	Xin Zhou	xinzhou@uoguelph.ca	F	S	A					Jaclyn McCormick	17-Aug-2006		Canada	Manitoba	Churchill		Burnsite	58.618	-93.829
06-PROBE-2585	DSTRI305-07	GU114038	Limnephilus externus	12	06-PROBE-2585			Biodiversity Institute of Ontario	650	Limnephilidae	Limnephilinae	Limnephilus	Limnephilus externus	Xin Zhou	xinzhou@uoguelph.ca	F	S	A		UV light			Paul Hebert	16-Aug-2006		Canada	Manitoba	Churchill		Burn site	58.617	-93.821	33
06-PROBE-2774	DSTRI441-07	GU114047	Limnephilus externus	12	06-PROBE-2774			Biodiversity Institute of Ontario	633	Limnephilidae	Limnephilinae	Limnephilus	Limnephilus externus	Xin Zhou	xinzhou@uoguelph.ca	F	S	A		UV light			Paul Hebert	15-Aug-2006		Canada	Manitoba	Churchill		Ramsay Creek	58.731	-93.78
06-PROBE-0819	DSTRI216-07	GU114054	Limnephilus externus	12	06-PROBE-0819			Biodiversity Institute of Ontario	650	Limnephilidae	Limnephilinae	Limnephilus	Limnephilus externus	Xin Zhou	xinzhou@uoguelph.ca	M	S	A		Aug 13, or Aug 23, 2006. Possible collection dates confirmed by collector.			Torbjorn Ekrem	13-Aug-2006		Canada	Manitoba	Churchill		Eastern Creek	58.754	-93.949
06-PROBE-0818	DSTRI215-07	GU114055	Limnephilus externus	12	06-PROBE-0818			Biodiversity Institute of Ontario	650	Limnephilidae	Limnephilinae	Limnephilus	Limnephilus externus	Xin Zhou	xinzhou@uoguelph.ca	M	S	A		Aug 13, or Aug 23, 2006. Possible collection dates confirmed by collector.			Torbjorn Ekrem	13-Aug-2006		Canada	Manitoba	Churchill		Eastern Creek	58.754	-93.949
06-PROBE-0821	DSTRI218-07	GU114049	Limnephilus externus	12	06-PROBE-0821			Biodiversity Institute of Ontario	650	Limnephilidae	Limnephilinae	Limnephilus	Limnephilus externus	Xin Zhou	xinzhou@uoguelph.ca	F	S	A						21-Aug-2006		Canada	Manitoba	Churchill		Eastern Creek	58.754	-93.949
06-PROBE-0817	DSTRI214-07	GU114052	Limnephilus externus	12	06-PROBE-0817			Biodiversity Institute of Ontario	650	Limnephilidae	Limnephilinae	Limnephilus	Limnephilus externus	Xin Zhou	xinzhou@uoguelph.ca	M	S	A		Aug 13, or Aug 23, 2006. Possible collection dates confirmed by collector.			Torbjorn Ekrem	13-Aug-2006		Canada	Manitoba	Churchill		Eastern Creek	58.754	-93.949
06-PROBE-2600	DSTRI310-07	GU114039	Limnephilus externus	12	06-PROBE-2600			Biodiversity Institute of Ontario	650	Limnephilidae	Limnephilinae	Limnephilus	Limnephilus externus	Xin Zhou	xinzhou@uoguelph.ca	F	S	A		UV light			Paul Hebert	16-Aug-2006		Canada	Manitoba	Churchill		Between the Twin Lakes	58.625	-93.817	27
06-PROBE-2601	DSTRI311-07	GU114040	Limnephilus externus	12	06-PROBE-2601			Biodiversity Institute of Ontario	650	Limnephilidae	Limnephilinae	Limnephilus	Limnephilus externus	Xin Zhou	xinzhou@uoguelph.ca	F	S	A		UV light			Paul Hebert	16-Aug-2006		Canada	Manitoba	Churchill		Between the Twin Lakes	58.625	-93.817	27
06-PROBE-0123	DSTRI277-07	GU114035	Limnephilus externus	12	06-PROBE-0123			Biodiversity Institute of Ontario	650	Limnephilidae	Limnephilinae	Limnephilus	Limnephilus externus	Xin Zhou	xinzhou@uoguelph.ca	M	S	A		UV light			Paul Hebert	14-Aug-2006		Canada	Manitoba	Churchill		Ramsey Creek	58.73	-93.78
06-PROBE-2586	DSTRI306-07	GU114037	Limnephilus externus	12	06-PROBE-2586			Biodiversity Institute of Ontario	650	Limnephilidae	Limnephilinae	Limnephilus	Limnephilus externus	Xin Zhou	xinzhou@uoguelph.ca	F	S	A		UV light			Paul Hebert	16-Aug-2006		Canada	Manitoba	Churchill		Burn site	58.617	-93.821	33
06-PROBE-0118	DSTRI272-07	GU114032	Limnephilus externus	12	06-PROBE-0118			Biodiversity Institute of Ontario	650	Limnephilidae	Limnephilinae	Limnephilus	Limnephilus externus	Xin Zhou	xinzhou@uoguelph.ca	M	S	A		UV light			Paul Hebert	14-Aug-2006		Canada	Manitoba	Churchill		Ramsey Creek	58.73	-93.78
06-PROBE-0124	DSTRI278-07	GU114034	Limnephilus externus	12	06-PROBE-0124			Biodiversity Institute of Ontario	650	Limnephilidae	Limnephilinae	Limnephilus	Limnephilus externus	Xin Zhou	xinzhou@uoguelph.ca	F	S	A		UV light			Paul Hebert	14-Aug-2006		Canada	Manitoba	Churchill		Ramsey Creek	58.73	-93.78
06Probe1017	DSTRI027-06	GU114024	Limnephilus externus	12	06Probe1017			Biodiversity Institute of Ontario	650	Limnephilidae	Limnephilinae	Limnephilus	Limnephilus externus	Xin Zhou	xinzhou@uoguelph.ca	F	S	A					Jaclyn McCormick	17-Aug-2006		Canada	Manitoba	Churchill		Ramsey Creek	58.731	-93.78
06-PROBE-0060	DSTRI236-07	GU114022	Limnephilus externus	12	06-PROBE-0060			Biodiversity Institute of Ontario	650	Limnephilidae	Limnephilinae	Limnephilus	Limnephilus externus	Xin Zhou	xinzhou@uoguelph.ca	M	S	A		UV light			Paul Hebert	12-Aug-2006		Canada	Manitoba	Churchill		Churchill Northern Studies Centre	58.738	-93.819
06Probe1006	DSTRI016-06	GU114021	Limnephilus externus	12	06Probe1006			Biodiversity Institute of Ontario	650	Limnephilidae	Limnephilinae	Limnephilus	Limnephilus externus	Xin Zhou	xinzhou@uoguelph.ca		S	A					Jaclyn McCormick	15-Aug-2006		Canada	Manitoba	Churchill		Ramsey Creek	58.731	-93.78
06-PROBE-0053	DSTRI229-07	GU114016	Limnephilus externus	12	06-PROBE-0053			Biodiversity Institute of Ontario	650	Limnephilidae	Limnephilinae	Limnephilus	Limnephilus externus	Xin Zhou	xinzhou@uoguelph.ca	F	S	A		UV light			Paul Hebert	12-Aug-2006		Canada	Manitoba	Churchill		Churchill Northern Studies Centre	58.738	-93.819
06Probe1133	DSTRI142-06	GU114015	Limnephilus externus	12	06Probe1133			Biodiversity Institute of Ontario	650	Limnephilidae	Limnephilinae	Limnephilus	Limnephilus externus	Xin Zhou	xinzhou@uoguelph.ca	M	S	A					Jaclyn McCormick	19-Aug-2006		Canada	Manitoba	Churchill		Ramsey Creek	58.731	-93.78
06Probe1101	DSTRI110-06	GU114008	Limnephilus externus	12	06Probe1101			Biodiversity Institute of Ontario	650	Limnephilidae	Limnephilinae	Limnephilus	Limnephilus externus	Xin Zhou	xinzhou@uoguelph.ca	M	S	A					Jaclyn McCormick	19-Aug-2006		Canada	Manitoba	Churchill		Fen 7	58.661	-93.832
06Probe1100	DSTRI109-06	GU114007	Limnephilus externus	12	06Probe1100			Biodiversity Institute of Ontario	650	Limnephilidae	Limnephilinae	Limnephilus	Limnephilus externus	Xin Zhou	xinzhou@uoguelph.ca	M	S	A					Jaclyn McCormick	19-Aug-2006		Canada	Manitoba	Churchill		Fen 7	58.661	-93.832
06Probe1068	DSTRI077-06	GU114003	Limnephilus externus	12	06Probe1068			Biodiversity Institute of Ontario	650	Limnephilidae	Limnephilinae	Limnephilus	Limnephilus externus	Xin Zhou	xinzhou@uoguelph.ca	F	S	A					Jaclyn McCormick	17-Aug-2006		Canada	Manitoba	Churchill		Burnsite	58.618	-93.829
06Probe1067	DSTRI076-06	GU114002	Limnephilus externus	12	06Probe1067			Biodiversity Institute of Ontario	650	Limnephilidae	Limnephilinae	Limnephilus	Limnephilus externus	Xin Zhou	xinzhou@uoguelph.ca	M	S	A					Jaclyn McCormick	17-Aug-2006		Canada	Manitoba	Churchill		Burnsite	58.618	-93.829
06-PROBE-0113	DSTRI268-07	GU114031	Limnephilus externus	12	06-PROBE-0113			Biodiversity Institute of Ontario	634	Limnephilidae	Limnephilinae	Limnephilus	Limnephilus externus	Xin Zhou	xinzhou@uoguelph.ca	F	S	A		UV light			Paul Hebert	14-Aug-2006		Canada	Manitoba	Churchill		Ramsey Creek	58.73	-93.78
06Probe1098	DSTRI107-06	GU114006	Limnephilus externus	12	06Probe1098			Biodiversity Institute of Ontario	646	Limnephilidae	Limnephilinae	Limnephilus	Limnephilus externus	Xin Zhou	xinzhou@uoguelph.ca	M	S	A					Jaclyn McCormick	19-Aug-2006		Canada	Manitoba	Churchill		Fen 7	58.661	-93.832
06-PROBE-0820	DSTRI217-07	GU114051	Limnephilus externus	12	06-PROBE-0820			Biodiversity Institute of Ontario	650	Limnephilidae	Limnephilinae	Limnephilus	Limnephilus externus	Xin Zhou	xinzhou@uoguelph.ca	F	S	A		Aug 13, or Aug 23, 2006. Possible collection dates confirmed by collector.			Torbjorn Ekrem	13-Aug-2006		Canada	Manitoba	Churchill		Eastern Creek	58.754	-93.949
06Probe1117	DSTRI126-06	GU114013	Limnephilus externus	12	06Probe1117			Biodiversity Institute of Ontario	650	Limnephilidae	Limnephilinae	Limnephilus	Limnephilus externus	Xin Zhou	xinzhou@uoguelph.ca	M	S	A					Jaclyn McCormick	23-Aug-2006		Canada	Manitoba	Churchill		Ramsey Creek	58.731	-93.78
06Probe1088	DSTRI097-06	GU114005	Limnephilus externus	12	06Probe1088			Biodiversity Institute of Ontario	641	Limnephilidae	Limnephilinae	Limnephilus	Limnephilus externus	Xin Zhou	xinzhou@uoguelph.ca	M	S	A					Jaclyn McCormick	15-Aug-2006		Canada	Manitoba	Churchill		Fen 7	58.661	-93.832
06-PROBE-0089	DSTRI250-07	GU114029	Limnephilus externus	12	06-PROBE-0089			Biodiversity Institute of Ontario	619	Limnephilidae	Limnephilinae	Limnephilus	Limnephilus externus	Xin Zhou	xinzhou@uoguelph.ca	F	S	A		UV light			Paul Hebert	14-Aug-2006		Canada	Manitoba	Churchill		Ramsey Creek	58.73	-93.78
06-PROBE-0822	DSTRI219-07	GU114056	Limnephilus externus	12	06-PROBE-0822			Biodiversity Institute of Ontario	635	Limnephilidae	Limnephilinae	Limnephilus	Limnephilus externus	Xin Zhou	xinzhou@uoguelph.ca	F	S	A		Aug 13, or Aug 23, 2006. Possible collection dates confirmed by collector.			Torbjorn Ekrem	13-Aug-2006		Canada	Manitoba	Churchill		Eastern Creek	58.754	-93.949
06-PROBE-0823	DSTRI220-07	GU114058	Limnephilus externus	12	06-PROBE-0823			Biodiversity Institute of Ontario	650	Limnephilidae	Limnephilinae	Limnephilus	Limnephilus externus	Xin Zhou	xinzhou@uoguelph.ca	F	S	A		Aug 13, or Aug 23, 2006. Possible collection dates confirmed by collector.			Torbjorn Ekrem	13-Aug-2006		Canada	Manitoba	Churchill		Eastern Creek	58.754	-93.949
06-PROBE-2702	DSTRI369-07	GU114059	Limnephilus externus	12	06-PROBE-2702			Biodiversity Institute of Ontario	657	Limnephilidae	Limnephilinae	Limnephilus	Limnephilus externus	Xin Zhou	xinzhou@uoguelph.ca	F	S	A		UV light			Paul Hebert	15-Aug-2006		Canada	Manitoba	Churchill		Ramsay Creek	58.731	-93.78
06-PROBE-3061	DSTRI540-07	GU114027	Limnephilus externus	12	06-PROBE-3061			Biodiversity Institute of Ontario	658	Limnephilidae	Limnephilinae	Limnephilus	Limnephilus externus	Xin Zhou	xinzhou@uoguelph.ca	M	S	A		UV light			Paul Hebert	24-Aug-2006		Canada	Manitoba	Churchill		Twin Lakes	58.63	-93.798
06-PROBE-2623	DSTRI324-07	GU114043	Limnephilus externus	12	06-PROBE-2623			Biodiversity Institute of Ontario	658	Limnephilidae	Limnephilinae	Limnephilus	Limnephilus externus	Xin Zhou	xinzhou@uoguelph.ca	M	S	A	light form	UV light. Smaller, wing patterns not as clear. Male genitalia same as normal L. externus.			Paul Hebert	14-Aug-2006		Canada	Manitoba	Churchill		CNSC, Site 1, nr. Ft. Churchill	58.73	-93.83	11
06-PROBE-2753	DSTRI420-07	GU114045	Limnephilus externus	12	06-PROBE-2753			Biodiversity Institute of Ontario	657	Limnephilidae	Limnephilinae	Limnephilus	Limnephilus externus	Xin Zhou	xinzhou@uoguelph.ca	F	S	A		UV light			Paul Hebert	15-Aug-2006		Canada	Manitoba	Churchill		Ramsay Creek	58.731	-93.78
06-PROBE-2755	DSTRI422-07	GU114046	Limnephilus externus	12	06-PROBE-2755			Biodiversity Institute of Ontario	657	Limnephilidae	Limnephilinae	Limnephilus	Limnephilus externus	Xin Zhou	xinzhou@uoguelph.ca	M	S	A		UV light			Paul Hebert	15-Aug-2006		Canada	Manitoba	Churchill		Ramsay Creek	58.731	-93.78
06-PROBE-2768	DSTRI435-07	GU114048	Limnephilus externus	12	06-PROBE-2768			Biodiversity Institute of Ontario	657	Limnephilidae	Limnephilinae	Limnephilus	Limnephilus externus	Xin Zhou	xinzhou@uoguelph.ca	F	S	A		UV light			Paul Hebert	15-Aug-2006		Canada	Manitoba	Churchill		Ramsay Creek	58.731	-93.78
06-PROBE-2843	DSTRI448-07	GU114057	Limnephilus externus	12	06-PROBE-2843			Biodiversity Institute of Ontario	657	Limnephilidae	Limnephilinae	Limnephilus	Limnephilus externus	Xin Zhou	xinzhou@uoguelph.ca	F	S	A		UV light			Paul Hebert	17-Aug-2006		Canada	Manitoba	Churchill		Ramsay Creek	58.731	-93.78
06-PROBE-2637	DSTRI338-07	GU114061	Limnephilus externus	12	06-PROBE-2637			Biodiversity Institute of Ontario	657	Limnephilidae	Limnephilinae	Limnephilus	Limnephilus externus	Xin Zhou	xinzhou@uoguelph.ca	F	S	A		UV light			Paul Hebert	14-Aug-2006		Canada	Manitoba	Churchill		CNSC, Site 1, nr. Ft. Churchill	58.73	-93.83	11
06-PROBE-2900	DSTRI468-07	GU114062	Limnephilus externus	12	06-PROBE-2900			Biodiversity Institute of Ontario	650	Limnephilidae	Limnephilinae	Limnephilus	Limnephilus externus	Xin Zhou	xinzhou@uoguelph.ca	M	S	A		UV light			Paul Hebert	21-Aug-2006		Canada	Manitoba	Churchill		Twin Lakes Rd	58.629	-93.798
06Probe1073	DSTRI082-06	GU114153	Limnephilus infernalis	13	06Probe1073			Biodiversity Institute of Ontario	658	Limnephilidae	Limnephilinae	Limnephilus	Limnephilus infernalis	Xin Zhou	xinzhou@uoguelph.ca	M	S	A					Jaclyn McCormick	17-Aug-2006		Canada	Manitoba	Churchill		Burnsite	58.618	-93.829
06-PROBE-2605	DSTRI315-07	GU114159	Limnephilus infernalis	13	06-PROBE-2605			Biodiversity Institute of Ontario	657	Limnephilidae	Limnephilinae	Limnephilus	Limnephilus infernalis	Xin Zhou	xinzhou@uoguelph.ca	M	S	A		UV light			Paul Hebert	16-Aug-2006		Canada	Manitoba	Churchill		Between the Twin Lakes	58.625	-93.817	27
06-PROBE-2607	DSTRI317-07	GU114158	Limnephilus infernalis	13	06-PROBE-2607			Biodiversity Institute of Ontario	657	Limnephilidae	Limnephilinae	Limnephilus	Limnephilus infernalis	Xin Zhou	xinzhou@uoguelph.ca	M	S	A		UV light			Paul Hebert	16-Aug-2006		Canada	Manitoba	Churchill		Between the Twin Lakes	58.625	-93.817	27
06-PROBE-2608	DSTRI318-07	GU114157	Limnephilus infernalis	13	06-PROBE-2608			Biodiversity Institute of Ontario	657	Limnephilidae	Limnephilinae	Limnephilus	Limnephilus infernalis	Xin Zhou	xinzhou@uoguelph.ca	M	S	A		UV light			Paul Hebert	16-Aug-2006		Canada	Manitoba	Churchill		Between the Twin Lakes	58.625	-93.817	27
06-PROBE-2957	DSTRI500-07	GU114152	Limnephilus infernalis	13	06-PROBE-2957			Biodiversity Institute of Ontario	657	Limnephilidae	Limnephilinae	Limnephilus	Limnephilus infernalis	Xin Zhou	xinzhou@uoguelph.ca	M	S	A		UV light			Paul Hebert	21-Aug-2006		Canada	Manitoba	Churchill		Churchill River Marina	58.663	-94.167
06-PROBE-0849	DSTRI575-07	GU114151	Limnephilus infernalis	13	06-PROBE-0849			Biodiversity Institute of Ontario	658	Limnephilidae	Limnephilinae	Limnephilus	Limnephilus infernalis	Xin Zhou	xinzhou@uoguelph.ca	M	S	A					Boreal & Artic Entomology	16-Aug-2006		Canada	Manitoba	Churchill		Akudlik Marsh, 4KM W Churchill	58.7464	-94.1131
06-PROBE-0850	DSTRI576-07	GU114150	Limnephilus infernalis	13	06-PROBE-0850			Biodiversity Institute of Ontario	658	Limnephilidae	Limnephilinae	Limnephilus	Limnephilus infernalis	Xin Zhou	xinzhou@uoguelph.ca	M	S	A					Boreal & Artic Entomology	16-Aug-2006		Canada	Manitoba	Churchill		Akudlik Marsh, 4KM W Churchill	58.7464	-94.1131
06-PROBE-0848	DSTRI574-07	GU114149	Limnephilus infernalis	13	06-PROBE-0848			Biodiversity Institute of Ontario	658	Limnephilidae	Limnephilinae	Limnephilus	Limnephilus infernalis	Xin Zhou	xinzhou@uoguelph.ca	M	S	A					Boreal & Artic Entomology	16-Aug-2006		Canada	Manitoba	Churchill		Akudlik Marsh, 4KM W Churchill	58.7464	-94.1131
06-PROBE-1906	DSTRI615-07	GU114148	Limnephilus infernalis	13	06-PROBE-1906			University of Manitoba	658	Limnephilidae	Limnephilinae	Limnephilus	Limnephilus infernalis	Xin Zhou	xinzhou@uoguelph.ca	M	S	A					Boreal & Artic Entomology	16-Aug-2006		Canada	Manitoba	Churchill		Akudlik marsh, 4 km W. Churchill	58.746	-94.113	13
06-PROBE-1905	DSTRI614-07	GU114147	Limnephilus infernalis	13	06-PROBE-1905			University of Manitoba	658	Limnephilidae	Limnephilinae	Limnephilus	Limnephilus infernalis	Xin Zhou	xinzhou@uoguelph.ca	M	S	A					Boreal & Artic Entomology	16-Aug-2006		Canada	Manitoba	Churchill		Akudlik marsh, 4 km W. Churchill	58.746	-94.113	13
06-PROBE-0845	DSTRI571-07	GU114146	Limnephilus infernalis	13	06-PROBE-0845			Biodiversity Institute of Ontario	658	Limnephilidae	Limnephilinae	Limnephilus	Limnephilus infernalis	Xin Zhou	xinzhou@uoguelph.ca	M	S	A		general collection, C-79			Boreal & Artic Entomology	16-Aug-2006		Canada	Manitoba	Churchill		Akudlik Marsh, 4KM W Churchill	58.7464	-94.1131
06-PROBE-0846	DSTRI572-07	GU114145	Limnephilus infernalis	13	06-PROBE-0846			Biodiversity Institute of Ontario	658	Limnephilidae	Limnephilinae	Limnephilus	Limnephilus infernalis	Xin Zhou	xinzhou@uoguelph.ca	M	S	A					Boreal & Artic Entomology	16-Aug-2006		Canada	Manitoba	Churchill		Akudlik Marsh, 4KM W Churchill	58.7464	-94.1131
06-PROBE-0847	DSTRI573-07	GU114144	Limnephilus infernalis	13	06-PROBE-0847			Biodiversity Institute of Ontario	658	Limnephilidae	Limnephilinae	Limnephilus	Limnephilus infernalis	Xin Zhou	xinzhou@uoguelph.ca	M	S	A					Boreal & Artic Entomology	16-Aug-2006		Canada	Manitoba	Churchill		Akudlik Marsh, 4KM W Churchill	58.7464	-94.1131
06-PROBE-2604	DSTRI314-07	GU114154	Limnephilus infernalis	13	06-PROBE-2604			Biodiversity Institute of Ontario	650	Limnephilidae	Limnephilinae	Limnephilus	Limnephilus infernalis	Xin Zhou	xinzhou@uoguelph.ca	M	S	A		UV light			Paul Hebert	16-Aug-2006		Canada	Manitoba	Churchill		Between the Twin Lakes	58.625	-93.817	27
06-PROBE-0204	DSTRI303-07	GU114155	Limnephilus infernalis	13	06-PROBE-0204			Biodiversity Institute of Ontario	650	Limnephilidae	Limnephilinae	Limnephilus	Limnephilus infernalis	Xin Zhou	xinzhou@uoguelph.ca	F	S	A					Paul Hebert			Canada	Manitoba	Churchill		Ramsey Creek	58.73	-93.78
06-PROBE-0195	DSTRI302-07	GU114156	Limnephilus infernalis	13	06-PROBE-0195			Biodiversity Institute of Ontario	650	Limnephilidae	Limnephilinae	Limnephilus	Limnephilus infernalis	Xin Zhou	xinzhou@uoguelph.ca	M	S	A					Paul Hebert			Canada	Manitoba	Churchill		Ramsey Creek	58.73	-93.78
06-PROBE-0779	DSTRI176-07	GU114160	Limnephilus infernalis	13	06-PROBE-0779			Biodiversity Institute of Ontario	650	Limnephilidae	Limnephilinae	Limnephilus	Limnephilus infernalis	Xin Zhou	xinzhou@uoguelph.ca	M	S	A						19-Aug-2006		Canada	Manitoba	Churchill		West Twin Lake	58.625	-93.819
07PROBE-01703	CUCAD353-07	GU114902	Limnephilus rhombicus	14	07PROBE-01703			Biodiversity Institute of Ontario	614	Limnephilidae	Limnephilinae	Limnephilus	Limnephilus rhombicus	Xin Zhou	xinzhou@uoguelph.ca	M	S	A		UV light			J.McGowan,J.Lankshear	20-Jul-2007		Canada	Manitoba	Churchill		Backyard, 111 Hearne St., Churchill	58.769	-94.16	8
07PROBE-01482	CUCAD132-07	GU114862	Limnephilus femoralis	15	07PROBE-01482			Biodiversity Institute of Ontario	625	Limnephilidae	Limnephilinae	Limnephilus	Limnephilus femoralis	Xin Zhou	xinzhou@uoguelph.ca		S	A		UV light (bucket),GPS I_Fen2			P.Hebert	20-Jul-2007		Canada	Manitoba	Churchill		Twin Lakes, Fen trap 2, by dirt road	58.654	-93.829	10
07PROBE-01917	CUCAD567-07	GU114828	Limnephilus femoralis	15	07PROBE-01917			Biodiversity Institute of Ontario	658	Limnephilidae	Limnephilinae	Limnephilus	Limnephilus femoralis	Xin Zhou	xinzhou@uoguelph.ca		S	A		UV light			J.deWaad	19-Jul-2007		Canada	Manitoba	Churchill		Twin Lakes, cottage	58.63	-93.798	32
HLC-10517	COC023-05	GU113643	Limnephilus femoralis	15	HLC-10517			Biodiversity Institute of Ontario	658	Limnephilidae	Limnephilinae	Limnephilus	Limnephilus femoralis	Xin Zhou	xinzhou@uoguelph.ca	F	S	A					Paul D.N. Hebert	22-Aug-2004		Canada	Manitoba	Churchill		Churchill Northern Studies Centre	58.73	-93.82
07PROBE-01492	CUCAD142-07	GU114869	Limnephilus femoralis	15	07PROBE-01492			Biodiversity Institute of Ontario	658	Limnephilidae	Limnephilinae	Limnephilus	Limnephilus femoralis	Xin Zhou	xinzhou@uoguelph.ca		S	A		UV light (bucket),GPS I_Fen2			P.Hebert	20-Jul-2007		Canada	Manitoba	Churchill		Twin Lakes, Fen trap 2, by dirt road	58.654	-93.829	10
07PROBE-01490	CUCAD140-07	GU114867	Limnephilus femoralis	15	07PROBE-01490			Biodiversity Institute of Ontario	658	Limnephilidae	Limnephilinae	Limnephilus	Limnephilus femoralis	Xin Zhou	xinzhou@uoguelph.ca		S	A		UV light (bucket),GPS I_Fen2			P.Hebert	20-Jul-2007		Canada	Manitoba	Churchill		Twin Lakes, Fen trap 2, by dirt road	58.654	-93.829	10
07PROBE-01491	CUCAD141-07	GU114866	Limnephilus femoralis	15	07PROBE-01491			Biodiversity Institute of Ontario	658	Limnephilidae	Limnephilinae	Limnephilus	Limnephilus femoralis	Xin Zhou	xinzhou@uoguelph.ca		S	A		UV light (bucket),GPS I_Fen2			P.Hebert	20-Jul-2007		Canada	Manitoba	Churchill		Twin Lakes, Fen trap 2, by dirt road	58.654	-93.829	10
07PROBE-01488	CUCAD138-07	GU114864	Limnephilus femoralis	15	07PROBE-01488			Biodiversity Institute of Ontario	658	Limnephilidae	Limnephilinae	Limnephilus	Limnephilus femoralis	Xin Zhou	xinzhou@uoguelph.ca		S	A		UV light (bucket),GPS I_Fen2			P.Hebert	20-Jul-2007		Canada	Manitoba	Churchill		Twin Lakes, Fen trap 2, by dirt road	58.654	-93.829	10
07PROBE-01494	CUCAD144-07	GU114863	Limnephilus femoralis	15	07PROBE-01494			Biodiversity Institute of Ontario	658	Limnephilidae	Limnephilinae	Limnephilus	Limnephilus femoralis	Xin Zhou	xinzhou@uoguelph.ca		S	A		UV light (bucket),GPS I_Fen2			P.Hebert	20-Jul-2007		Canada	Manitoba	Churchill		Twin Lakes, Fen trap 2, by dirt road	58.654	-93.829	10
07PROBE-01483	CUCAD133-07	GU114861	Limnephilus femoralis	15	07PROBE-01483			Biodiversity Institute of Ontario	658	Limnephilidae	Limnephilinae	Limnephilus	Limnephilus femoralis	Xin Zhou	xinzhou@uoguelph.ca		S	A		UV light (bucket),GPS I_Fen2			P.Hebert	20-Jul-2007		Canada	Manitoba	Churchill		Twin Lakes, Fen trap 2, by dirt road	58.654	-93.829	10
07PROBE-01484	CUCAD134-07	GU114860	Limnephilus femoralis	15	07PROBE-01484			Biodiversity Institute of Ontario	658	Limnephilidae	Limnephilinae	Limnephilus	Limnephilus femoralis	Xin Zhou	xinzhou@uoguelph.ca		S	A		UV light (bucket),GPS I_Fen2			P.Hebert	20-Jul-2007		Canada	Manitoba	Churchill		Twin Lakes, Fen trap 2, by dirt road	58.654	-93.829	10
07PROBE-01477	CUCAD127-07	GU114855	Limnephilus femoralis	15	07PROBE-01477			Biodiversity Institute of Ontario	658	Limnephilidae	Limnephilinae	Limnephilus	Limnephilus femoralis	Xin Zhou	xinzhou@uoguelph.ca		S	A		UV light (bucket),GPS I_Fen2			P.Hebert	20-Jul-2007		Canada	Manitoba	Churchill		Twin Lakes, Fen trap 2, by dirt road	58.654	-93.829	10
07PROBE-01472	CUCAD122-07	GU114851	Limnephilus femoralis	15	07PROBE-01472			Biodiversity Institute of Ontario	658	Limnephilidae	Limnephilinae	Limnephilus	Limnephilus femoralis	Xin Zhou	xinzhou@uoguelph.ca		S	A		UV light (bucket),GPS I_Fen2			P.Hebert	20-Jul-2007		Canada	Manitoba	Churchill		Twin Lakes, Fen trap 2, by dirt road	58.654	-93.829	10
07PROBE-01470	CUCAD120-07	GU114848	Limnephilus femoralis	15	07PROBE-01470			Biodiversity Institute of Ontario	658	Limnephilidae	Limnephilinae	Limnephilus	Limnephilus femoralis	Xin Zhou	xinzhou@uoguelph.ca		S	A		UV light (bucket),GPS I_Fen2			P.Hebert	20-Jul-2007		Canada	Manitoba	Churchill		Twin Lakes, Fen trap 2, by dirt road	58.654	-93.829	10
07PROBE-01463	CUCAD113-07	GU114837	Limnephilus femoralis	15	07PROBE-01463			Biodiversity Institute of Ontario	658	Limnephilidae	Limnephilinae	Limnephilus	Limnephilus femoralis	Xin Zhou	xinzhou@uoguelph.ca		S	A		UV light (bucket),GPS I_Fen2			P.Hebert	20-Jul-2007		Canada	Manitoba	Churchill		Twin Lakes, Fen trap 2, by dirt road	58.654	-93.829	10
07PROBE-01469	CUCAD119-07	GU114831	Limnephilus femoralis	15	07PROBE-01469			Biodiversity Institute of Ontario	658	Limnephilidae	Limnephilinae	Limnephilus	Limnephilus femoralis	Xin Zhou	xinzhou@uoguelph.ca		S	A		UV light (bucket),GPS I_Fen2			P.Hebert	20-Jul-2007		Canada	Manitoba	Churchill		Twin Lakes, Fen trap 2, by dirt road	58.654	-93.829	10
07PROBE-01913	CUCAD563-07	GU114827	Limnephilus femoralis	15	07PROBE-01913			Biodiversity Institute of Ontario	658	Limnephilidae	Limnephilinae	Limnephilus	Limnephilus femoralis	Xin Zhou	xinzhou@uoguelph.ca		S	A		UV light			J.deWaad	19-Jul-2007		Canada	Manitoba	Churchill		Twin Lakes, cottage	58.63	-93.798	32
07PROBE-01914	CUCAD564-07	GU114826	Limnephilus femoralis	15	07PROBE-01914			Biodiversity Institute of Ontario	658	Limnephilidae	Limnephilinae	Limnephilus	Limnephilus femoralis	Xin Zhou	xinzhou@uoguelph.ca		S	A		UV light			J.deWaad	19-Jul-2007		Canada	Manitoba	Churchill		Twin Lakes, cottage	58.63	-93.798	32
07PROBE-01915	CUCAD565-07	GU114823	Limnephilus femoralis	15	07PROBE-01915			Biodiversity Institute of Ontario	658	Limnephilidae	Limnephilinae	Limnephilus	Limnephilus femoralis	Xin Zhou	xinzhou@uoguelph.ca		S	A		UV light			J.deWaad	19-Jul-2007		Canada	Manitoba	Churchill		Twin Lakes, cottage	58.63	-93.798	32
07PROBE-01908	CUCAD558-07	GU114821	Limnephilus femoralis	15	07PROBE-01908			Biodiversity Institute of Ontario	658	Limnephilidae	Limnephilinae	Limnephilus	Limnephilus femoralis	Xin Zhou	xinzhou@uoguelph.ca		S	A		UV light			J.deWaad	19-Jul-2007		Canada	Manitoba	Churchill		Twin Lakes, cottage	58.63	-93.798	32
07PROBE-01910	CUCAD560-07	GU114819	Limnephilus femoralis	15	07PROBE-01910			Biodiversity Institute of Ontario	658	Limnephilidae	Limnephilinae	Limnephilus	Limnephilus femoralis	Xin Zhou	xinzhou@uoguelph.ca		S	A		UV light			J.deWaad	19-Jul-2007		Canada	Manitoba	Churchill		Twin Lakes, cottage	58.63	-93.798	32
07PROBE-01903	CUCAD553-07	GU114817	Limnephilus femoralis	15	07PROBE-01903			Biodiversity Institute of Ontario	658	Limnephilidae	Limnephilinae	Limnephilus	Limnephilus femoralis	Xin Zhou	xinzhou@uoguelph.ca		S	A		UV light			J.deWaad	19-Jul-2007		Canada	Manitoba	Churchill		Twin Lakes, cottage	58.63	-93.798	32
07PROBE-01393	CUCAD043-07	GU114813	Limnephilus femoralis	15	07PROBE-01393			Biodiversity Institute of Ontario	658	Limnephilidae	Limnephilinae	Limnephilus	Limnephilus femoralis	Xin Zhou	xinzhou@uoguelph.ca		S	A		UV light,GPS I_CNSC			P.Hebert	15-Jul-2007		Canada	Manitoba	Churchill		Churchill Northern Studies Centre	58.738	-93.819	15
07PROBE-01638	CUCAD288-07	GU114808	Limnephilus femoralis	15	07PROBE-01638			Biodiversity Institute of Ontario	658	Limnephilidae	Limnephilinae	Limnephilus	Limnephilus femoralis	Xin Zhou	xinzhou@uoguelph.ca		S	A					J.McGowan,J.Lankshear	16-Jul-2007		Canada	Manitoba	Churchill		Backyard, 111 Hearne St., Churchill	58.769	-94.16	8
06Probe1074	DSTRI083-06	GU114063	Limnephilus femoralis	15	06Probe1074			Biodiversity Institute of Ontario	658	Limnephilidae	Limnephilinae	Limnephilus	Limnephilus femoralis	Xin Zhou	xinzhou@uoguelph.ca	F	S	A					Jaclyn McCormick	17-Aug-2006		Canada	Manitoba	Churchill		Burnsite	58.618	-93.829
HLC-10521	COC027-05	GU113650	Limnephilus femoralis	15	HLC-10521			Biodiversity Institute of Ontario	658	Limnephilidae	Limnephilinae	Limnephilus	Limnephilus femoralis	Xin Zhou	xinzhou@uoguelph.ca	F	S	A					Paul D.N. Hebert	22-Aug-2004		Canada	Manitoba	Churchill		Churchill Northern Studies Centre	58.73	-93.82
HLC-10500	COC006-05	GU113648	Limnephilus femoralis	15	HLC-10500			Biodiversity Institute of Ontario	658	Limnephilidae	Limnephilinae	Limnephilus	Limnephilus femoralis	Xin Zhou	xinzhou@uoguelph.ca	F	S	A					Paul D.N. Hebert	22-Aug-2004		Canada	Manitoba	Churchill		Churchill Northern Studies Centre	58.73	-93.82
07PROBE-01478	CUCAD128-07	GU114854	Limnephilus femoralis	15	07PROBE-01478			Biodiversity Institute of Ontario	658	Limnephilidae	Limnephilinae	Limnephilus	Limnephilus femoralis	Xin Zhou	xinzhou@uoguelph.ca		S	A		UV light (bucket),GPS I_Fen2			P.Hebert	20-Jul-2007		Canada	Manitoba	Churchill		Twin Lakes, Fen trap 2, by dirt road	58.654	-93.829	10
07PROBE-01911	CUCAD561-07	GU114825	Limnephilus femoralis	15	07PROBE-01911			Biodiversity Institute of Ontario	658	Limnephilidae	Limnephilinae	Limnephilus	Limnephilus femoralis	Xin Zhou	xinzhou@uoguelph.ca		S	A		UV light			J.deWaad	19-Jul-2007		Canada	Manitoba	Churchill		Twin Lakes, cottage	58.63	-93.798	32
07PROBE-01460	CUCAD110-07	GU114839	Limnephilus femoralis	15	07PROBE-01460			Biodiversity Institute of Ontario	638	Limnephilidae	Limnephilinae	Limnephilus	Limnephilus femoralis	Xin Zhou	xinzhou@uoguelph.ca		S	A		UV light (bucket),GPS I_Fen2			P.Hebert	20-Jul-2007		Canada	Manitoba	Churchill		Twin Lakes, Fen trap 2, by dirt road	58.654	-93.829	10
07PROBE-01906	CUCAD556-07	GU114816	Limnephilus femoralis	15	07PROBE-01906			Biodiversity Institute of Ontario	658	Limnephilidae	Limnephilinae	Limnephilus	Limnephilus femoralis	Xin Zhou	xinzhou@uoguelph.ca		S	A		UV light			J.deWaad	19-Jul-2007		Canada	Manitoba	Churchill		Twin Lakes, cottage	58.63	-93.798	32
07PROBE-01462	CUCAD112-07	GU114842	Limnephilus femoralis	15	07PROBE-01462			Biodiversity Institute of Ontario	638	Limnephilidae	Limnephilinae	Limnephilus	Limnephilus femoralis	Xin Zhou	xinzhou@uoguelph.ca		S	A		UV light (bucket),GPS I_Fen2			P.Hebert	20-Jul-2007		Canada	Manitoba	Churchill		Twin Lakes, Fen trap 2, by dirt road	58.654	-93.829	10
07PROBE-01485	CUCAD135-07	GU114859	Limnephilus femoralis	15	07PROBE-01485			Biodiversity Institute of Ontario	638	Limnephilidae	Limnephilinae	Limnephilus	Limnephilus femoralis	Xin Zhou	xinzhou@uoguelph.ca		S	A		UV light (bucket),GPS I_Fen2			P.Hebert	20-Jul-2007		Canada	Manitoba	Churchill		Twin Lakes, Fen trap 2, by dirt road	58.654	-93.829	10
07PROBE-01487	CUCAD137-07	GU114856	Limnephilus femoralis	15	07PROBE-01487			Biodiversity Institute of Ontario	630	Limnephilidae	Limnephilinae	Limnephilus	Limnephilus femoralis	Xin Zhou	xinzhou@uoguelph.ca		S	A		UV light (bucket),GPS I_Fen2			P.Hebert	20-Jul-2007		Canada	Manitoba	Churchill		Twin Lakes, Fen trap 2, by dirt road	58.654	-93.829	10
07PROBE-01476	CUCAD126-07	GU114849	Limnephilus femoralis	15	07PROBE-01476			Biodiversity Institute of Ontario	632	Limnephilidae	Limnephilinae	Limnephilus	Limnephilus femoralis	Xin Zhou	xinzhou@uoguelph.ca		S	A		UV light (bucket),GPS I_Fen2			P.Hebert	20-Jul-2007		Canada	Manitoba	Churchill		Twin Lakes, Fen trap 2, by dirt road	58.654	-93.829	10
07PROBE-01390	CUCAD040-07	GU114811	Limnephilus femoralis	15	07PROBE-01390			Biodiversity Institute of Ontario	632	Limnephilidae	Limnephilinae	Limnephilus	Limnephilus femoralis	Xin Zhou	xinzhou@uoguelph.ca		S	A		UV light,GPS I_CNSC			P.Hebert	15-Jul-2007		Canada	Manitoba	Churchill		Churchill Northern Studies Centre	58.738	-93.819	15
07PROBE-01824	CUCAD474-07	GU114814	Limnephilus femoralis	15	07PROBE-01824			Biodiversity Institute of Ontario	491	Limnephilidae	Limnephilinae	Limnephilus	Limnephilus femoralis	Xin Zhou	xinzhou@uoguelph.ca	M	S	A		UV light (sheet)			J.deWaad	18-Jul-2007		Canada	Manitoba	Churchill		Twin Lakes	58.63	-93.798	10
HLC-10519	COC025-05	GU113647	Limnephilus femoralis	15	HLC-10519			Biodiversity Institute of Ontario	580	Limnephilidae	Limnephilinae	Limnephilus	Limnephilus femoralis	Xin Zhou	xinzhou@uoguelph.ca	M	S	A					Paul D.N. Hebert	22-Aug-2004		Canada	Manitoba	Churchill		Churchill Northern Studies Centre	58.73	-93.82
07PROBE-01471	CUCAD121-07	GU114852	Limnephilus femoralis	15	07PROBE-01471			Biodiversity Institute of Ontario	626	Limnephilidae	Limnephilinae	Limnephilus	Limnephilus femoralis	Xin Zhou	xinzhou@uoguelph.ca		S	A		UV light (bucket),GPS I_Fen2			P.Hebert	20-Jul-2007		Canada	Manitoba	Churchill		Twin Lakes, Fen trap 2, by dirt road	58.654	-93.829	10
07PROBE-01943	CUCAD593-07	GU114873	Limnephilus femoralis	15	07PROBE-01943			Biodiversity Institute of Ontario	605	Limnephilidae	Limnephilinae	Limnephilus	Limnephilus femoralis	Xin Zhou	xinzhou@uoguelph.ca		S	A		UV light (bucket),GPS I_TWNLK			P.Hebert	20-Jul-2007		Canada	Manitoba	Churchill		Twin Lakes	58.63	-93.798	10
07PROBE-01941	CUCAD591-07	GU114874	Limnephilus femoralis	15	07PROBE-01941			Biodiversity Institute of Ontario	658	Limnephilidae	Limnephilinae	Limnephilus	Limnephilus femoralis	Xin Zhou	xinzhou@uoguelph.ca		S	A		UV light (bucket),GPS I_TWNLK			P.Hebert	20-Jul-2007		Canada	Manitoba	Churchill		Twin Lakes	58.63	-93.798	10
07PROBE-01944	CUCAD594-07	GU114878	Limnephilus femoralis	15	07PROBE-01944			Biodiversity Institute of Ontario	658	Limnephilidae	Limnephilinae	Limnephilus	Limnephilus femoralis	Xin Zhou	xinzhou@uoguelph.ca		S	A		UV light (bucket),GPS I_TWNLK			P.Hebert	20-Jul-2007		Canada	Manitoba	Churchill		Twin Lakes	58.63	-93.798	10
07PROBE-01946	CUCAD596-07	GU114879	Limnephilus femoralis	15	07PROBE-01946			Biodiversity Institute of Ontario	658	Limnephilidae	Limnephilinae	Limnephilus	Limnephilus femoralis	Xin Zhou	xinzhou@uoguelph.ca		S	A		UV light (bucket),GPS I_TWNLK			P.Hebert	20-Jul-2007		Canada	Manitoba	Churchill		Twin Lakes	58.63	-93.798	10
07PROBE-01949	CUCAD599-07	GU114880	Limnephilus femoralis	15	07PROBE-01949			Biodiversity Institute of Ontario	658	Limnephilidae	Limnephilinae	Limnephilus	Limnephilus femoralis	Xin Zhou	xinzhou@uoguelph.ca		S	A		UV light (bucket),GPS I_TWNLK			P.Hebert	20-Jul-2007		Canada	Manitoba	Churchill		Twin Lakes	58.63	-93.798	10
07PROBE-01961	CUCAD611-07	GU114884	Limnephilus femoralis	15	07PROBE-01961			Biodiversity Institute of Ontario	658	Limnephilidae	Limnephilinae	Limnephilus	Limnephilus femoralis	Xin Zhou	xinzhou@uoguelph.ca		S	A		UV light (bucket),GPS I_Fen1			P.Hebert	20-Jul-2007		Canada	Manitoba	Churchill		Twin Lakes, Fen trap 1, on top of a small hill, ca. 100m from the closest pound	58.632	-93.788	34
07PROBE-01960	CUCAD610-07	GU114885	Limnephilus femoralis	15	07PROBE-01960			Biodiversity Institute of Ontario	658	Limnephilidae	Limnephilinae	Limnephilus	Limnephilus femoralis	Xin Zhou	xinzhou@uoguelph.ca		S	A		UV light (bucket),GPS I_Fen1			P.Hebert	20-Jul-2007		Canada	Manitoba	Churchill		Twin Lakes, Fen trap 1, on top of a small hill, ca. 100m from the closest pound	58.632	-93.788	34
07PROBE-01968	CUCAD618-07	GU114887	Limnephilus femoralis	15	07PROBE-01968			Biodiversity Institute of Ontario	658	Limnephilidae	Limnephilinae	Limnephilus	Limnephilus femoralis	Xin Zhou	xinzhou@uoguelph.ca		S	A		UV light (bucket),GPS I_Fen1			P.Hebert	20-Jul-2007		Canada	Manitoba	Churchill		Twin Lakes, Fen trap 1, on top of a small hill, ca. 100m from the closest pound	58.632	-93.788	34
07PROBE-01967	CUCAD617-07	GU114888	Limnephilus femoralis	15	07PROBE-01967			Biodiversity Institute of Ontario	658	Limnephilidae	Limnephilinae	Limnephilus	Limnephilus femoralis	Xin Zhou	xinzhou@uoguelph.ca		S	A		UV light (bucket),GPS I_Fen1			P.Hebert	20-Jul-2007		Canada	Manitoba	Churchill		Twin Lakes, Fen trap 1, on top of a small hill, ca. 100m from the closest pound	58.632	-93.788	34
07PROBE-01970	CUCAD620-07	GU114889	Limnephilus femoralis	15	07PROBE-01970			Biodiversity Institute of Ontario	658	Limnephilidae	Limnephilinae	Limnephilus	Limnephilus femoralis	Xin Zhou	xinzhou@uoguelph.ca		S	A		UV light (bucket),GPS I_Fen1			P.Hebert	20-Jul-2007		Canada	Manitoba	Churchill		Twin Lakes, Fen trap 1, on top of a small hill, ca. 100m from the closest pound	58.632	-93.788	34
07PROBE-01905	CUCAD555-07	GU114818	Limnephilus femoralis	15	07PROBE-01905			Biodiversity Institute of Ontario	658	Limnephilidae	Limnephilinae	Limnephilus	Limnephilus femoralis	Xin Zhou	xinzhou@uoguelph.ca		S	A		UV light			J.deWaad	19-Jul-2007		Canada	Manitoba	Churchill		Twin Lakes, cottage	58.63	-93.798	32
07PROBE-01467	CUCAD117-07	GU114845	Limnephilus femoralis	15	07PROBE-01467			Biodiversity Institute of Ontario	658	Limnephilidae	Limnephilinae	Limnephilus	Limnephilus femoralis	Xin Zhou	xinzhou@uoguelph.ca		S	A		UV light (bucket),GPS I_Fen2			P.Hebert	20-Jul-2007		Canada	Manitoba	Churchill		Twin Lakes, Fen trap 2, by dirt road	58.654	-93.829	10
HLC-10520	COC026-05	GU113645	Limnephilus femoralis	15	HLC-10520			Biodiversity Institute of Ontario	658	Limnephilidae	Limnephilinae	Limnephilus	Limnephilus femoralis	Xin Zhou	xinzhou@uoguelph.ca	F	S	A					Paul D.N. Hebert	22-Aug-2004		Canada	Manitoba	Churchill		Churchill Northern Studies Centre	58.73	-93.82
07PROBE-01459	CUCAD109-07	GU114840	Limnephilus femoralis	15	07PROBE-01459			Biodiversity Institute of Ontario	638	Limnephilidae	Limnephilinae	Limnephilus	Limnephilus femoralis	Xin Zhou	xinzhou@uoguelph.ca		S	A		UV light (bucket),GPS I_Fen2			P.Hebert	20-Jul-2007		Canada	Manitoba	Churchill		Twin Lakes, Fen trap 2, by dirt road	58.654	-93.829	10
HLC-10516	COC022-05	GU113649	Limnephilus femoralis	15	HLC-10516			Biodiversity Institute of Ontario	658	Limnephilidae	Limnephilinae	Limnephilus	Limnephilus femoralis	Xin Zhou	xinzhou@uoguelph.ca	F	S	A					Paul D.N. Hebert	22-Aug-2004		Canada	Manitoba	Churchill		Churchill Northern Studies Centre	58.73	-93.82
07PROBE-01465	CUCAD115-07	GU114843	Limnephilus femoralis	15	07PROBE-01465			Biodiversity Institute of Ontario	654	Limnephilidae	Limnephilinae	Limnephilus	Limnephilus femoralis	Xin Zhou	xinzhou@uoguelph.ca		S	A		UV light (bucket),GPS I_Fen2			P.Hebert	20-Jul-2007		Canada	Manitoba	Churchill		Twin Lakes, Fen trap 2, by dirt road	58.654	-93.829	10
07PROBE-01971	CUCAD621-07	GU114886	Limnephilus femoralis	15	07PROBE-01971			Biodiversity Institute of Ontario	658	Limnephilidae	Limnephilinae	Limnephilus	Limnephilus femoralis	Xin Zhou	xinzhou@uoguelph.ca		S	A		UV light (bucket),GPS I_Fen1			P.Hebert	20-Jul-2007		Canada	Manitoba	Churchill		Twin Lakes, Fen trap 1, on top of a small hill, ca. 100m from the closest pound	58.632	-93.788	34
07PROBE-01457	CUCAD107-07	GU114829	Limnephilus femoralis	15	07PROBE-01457			Biodiversity Institute of Ontario	615	Limnephilidae	Limnephilinae	Limnephilus	Limnephilus femoralis	Xin Zhou	xinzhou@uoguelph.ca		S	A		UV light (bucket),GPS I_Fen2			P.Hebert	20-Jul-2007		Canada	Manitoba	Churchill		Twin Lakes, Fen trap 2, by dirt road	58.654	-93.829	10
07PROBE-01959	CUCAD609-07	GU114881	Limnephilus femoralis	15	07PROBE-01959			Biodiversity Institute of Ontario	658	Limnephilidae	Limnephilinae	Limnephilus	Limnephilus femoralis	Xin Zhou	xinzhou@uoguelph.ca		S	A		UV light (bucket),GPS I_Fen1			P.Hebert	20-Jul-2007		Canada	Manitoba	Churchill		Twin Lakes, Fen trap 1, on top of a small hill, ca. 100m from the closest pound	58.632	-93.788	34
07PROBE-01964	CUCAD614-07	GU114882	Limnephilus femoralis	15	07PROBE-01964			Biodiversity Institute of Ontario	658	Limnephilidae	Limnephilinae	Limnephilus	Limnephilus femoralis	Xin Zhou	xinzhou@uoguelph.ca		S	A		UV light (bucket),GPS I_Fen1			P.Hebert	20-Jul-2007		Canada	Manitoba	Churchill		Twin Lakes, Fen trap 1, on top of a small hill, ca. 100m from the closest pound	58.632	-93.788	34
07PROBE-01965	CUCAD615-07	GU114872	Limnephilus femoralis	15	07PROBE-01965			Biodiversity Institute of Ontario	658	Limnephilidae	Limnephilinae	Limnephilus	Limnephilus femoralis	Xin Zhou	xinzhou@uoguelph.ca		S	A		UV light (bucket),GPS I_Fen1			P.Hebert	20-Jul-2007		Canada	Manitoba	Churchill		Twin Lakes, Fen trap 1, on top of a small hill, ca. 100m from the closest pound	58.632	-93.788	34
07PROBE-01945	CUCAD595-07	GU114876	Limnephilus femoralis	15	07PROBE-01945			Biodiversity Institute of Ontario	658	Limnephilidae	Limnephilinae	Limnephilus	Limnephilus femoralis	Xin Zhou	xinzhou@uoguelph.ca		S	A		UV light (bucket),GPS I_TWNLK			P.Hebert	20-Jul-2007		Canada	Manitoba	Churchill		Twin Lakes	58.63	-93.798	10
07PROBE-01966	CUCAD616-07	GU114870	Limnephilus femoralis	15	07PROBE-01966			Biodiversity Institute of Ontario	658	Limnephilidae	Limnephilinae	Limnephilus	Limnephilus femoralis	Xin Zhou	xinzhou@uoguelph.ca		S	A		UV light (bucket),GPS I_Fen1			P.Hebert	20-Jul-2007		Canada	Manitoba	Churchill		Twin Lakes, Fen trap 1, on top of a small hill, ca. 100m from the closest pound	58.632	-93.788	34
07PROBE-01940	CUCAD590-07	GU114871	Limnephilus femoralis	15	07PROBE-01940			Biodiversity Institute of Ontario	658	Limnephilidae	Limnephilinae	Limnephilus	Limnephilus femoralis	Xin Zhou	xinzhou@uoguelph.ca		S	A		UV light (bucket),GPS I_TWNLK			P.Hebert	20-Jul-2007		Canada	Manitoba	Churchill		Twin Lakes	58.63	-93.798	10
07PROBE-01468	CUCAD118-07	GU114835	Limnephilus femoralis	15	07PROBE-01468			Biodiversity Institute of Ontario	658	Limnephilidae	Limnephilinae	Limnephilus	Limnephilus femoralis	Xin Zhou	xinzhou@uoguelph.ca		S	A		UV light (bucket),GPS I_Fen2			P.Hebert	20-Jul-2007		Canada	Manitoba	Churchill		Twin Lakes, Fen trap 2, by dirt road	58.654	-93.829	10
07PROBE-01466	CUCAD116-07	GU114836	Limnephilus femoralis	15	07PROBE-01466			Biodiversity Institute of Ontario	658	Limnephilidae	Limnephilinae	Limnephilus	Limnephilus femoralis	Xin Zhou	xinzhou@uoguelph.ca		S	A		UV light (bucket),GPS I_Fen2			P.Hebert	20-Jul-2007		Canada	Manitoba	Churchill		Twin Lakes, Fen trap 2, by dirt road	58.654	-93.829	10
07PROBE-01480	CUCAD130-07	GU114833	Limnephilus femoralis	15	07PROBE-01480			Biodiversity Institute of Ontario	658	Limnephilidae	Limnephilinae	Limnephilus	Limnephilus femoralis	Xin Zhou	xinzhou@uoguelph.ca		S	A		UV light (bucket),GPS I_Fen2			P.Hebert	20-Jul-2007		Canada	Manitoba	Churchill		Twin Lakes, Fen trap 2, by dirt road	58.654	-93.829	10
07PROBE-01937	CUCAD587-07	GU114834	Limnephilus femoralis	15	07PROBE-01937			Biodiversity Institute of Ontario	658	Limnephilidae	Limnephilinae	Limnephilus	Limnephilus femoralis	Xin Zhou	xinzhou@uoguelph.ca		S	A		UV light (bucket),GPS I_TWNLK			P.Hebert	20-Jul-2007		Canada	Manitoba	Churchill		Twin Lakes	58.63	-93.798	10
07PROBE-01473	CUCAD123-07	GU114850	Limnephilus femoralis	15	07PROBE-01473			Biodiversity Institute of Ontario	658	Limnephilidae	Limnephilinae	Limnephilus	Limnephilus femoralis	Xin Zhou	xinzhou@uoguelph.ca		S	A		UV light (bucket),GPS I_Fen2			P.Hebert	20-Jul-2007		Canada	Manitoba	Churchill		Twin Lakes, Fen trap 2, by dirt road	58.654	-93.829	10
07PROBE-01493	CUCAD143-07	GU114868	Limnephilus femoralis	15	07PROBE-01493			Biodiversity Institute of Ontario	658	Limnephilidae	Limnephilinae	Limnephilus	Limnephilus femoralis	Xin Zhou	xinzhou@uoguelph.ca		S	A		UV light (bucket),GPS I_Fen2			P.Hebert	20-Jul-2007		Canada	Manitoba	Churchill		Twin Lakes, Fen trap 2, by dirt road	58.654	-93.829	10
07PROBE-01935	CUCAD585-07	GU114832	Limnephilus femoralis	15	07PROBE-01935			Biodiversity Institute of Ontario	658	Limnephilidae	Limnephilinae	Limnephilus	Limnephilus femoralis	Xin Zhou	xinzhou@uoguelph.ca		S	A		UV light (bucket),GPS I_TWNLK			P.Hebert	20-Jul-2007		Canada	Manitoba	Churchill		Twin Lakes	58.63	-93.798	10
07PROBE-01936	CUCAD586-07	GU114830	Limnephilus femoralis	15	07PROBE-01936			Biodiversity Institute of Ontario	658	Limnephilidae	Limnephilinae	Limnephilus	Limnephilus femoralis	Xin Zhou	xinzhou@uoguelph.ca		S	A		UV light (bucket),GPS I_TWNLK			P.Hebert	20-Jul-2007		Canada	Manitoba	Churchill		Twin Lakes	58.63	-93.798	10
07PROBE-01912	CUCAD562-07	GU114824	Limnephilus femoralis	15	07PROBE-01912			Biodiversity Institute of Ontario	658	Limnephilidae	Limnephilinae	Limnephilus	Limnephilus femoralis	Xin Zhou	xinzhou@uoguelph.ca		S	A		UV light			J.deWaad	19-Jul-2007		Canada	Manitoba	Churchill		Twin Lakes, cottage	58.63	-93.798	32
07PROBE-01916	CUCAD566-07	GU114822	Limnephilus femoralis	15	07PROBE-01916			Biodiversity Institute of Ontario	658	Limnephilidae	Limnephilinae	Limnephilus	Limnephilus femoralis	Xin Zhou	xinzhou@uoguelph.ca		S	A		UV light			J.deWaad	19-Jul-2007		Canada	Manitoba	Churchill		Twin Lakes, cottage	58.63	-93.798	32
07PROBE-01904	CUCAD554-07	GU114815	Limnephilus femoralis	15	07PROBE-01904			Biodiversity Institute of Ontario	658	Limnephilidae	Limnephilinae	Limnephilus	Limnephilus femoralis	Xin Zhou	xinzhou@uoguelph.ca		S	A		UV light			J.deWaad	19-Jul-2007		Canada	Manitoba	Churchill		Twin Lakes, cottage	58.63	-93.798	32
07PROBE-01389	CUCAD039-07	GU114810	Limnephilus femoralis	15	07PROBE-01389			Biodiversity Institute of Ontario	658	Limnephilidae	Limnephilinae	Limnephilus	Limnephilus femoralis	Xin Zhou	xinzhou@uoguelph.ca		S	A		UV light,GPS I_CNSC			P.Hebert	15-Jul-2007		Canada	Manitoba	Churchill		Churchill Northern Studies Centre	58.738	-93.819	15
07PROBE-01823	CUCAD473-07	GU114809	Limnephilus femoralis	15	07PROBE-01823			Biodiversity Institute of Ontario	658	Limnephilidae	Limnephilinae	Limnephilus	Limnephilus femoralis	Xin Zhou	xinzhou@uoguelph.ca	M	S	A		UV light (sheet)			J.deWaad	18-Jul-2007		Canada	Manitoba	Churchill		Twin Lakes	58.63	-93.798	10
HLC-10515	COC021-05	GU113651	Limnephilus femoralis	15	HLC-10515			Biodiversity Institute of Ontario	658	Limnephilidae	Limnephilinae	Limnephilus	Limnephilus femoralis	Xin Zhou	xinzhou@uoguelph.ca	F	S	A					Paul D.N. Hebert	22-Aug-2004		Canada	Manitoba	Churchill		Churchill Northern Studies Centre	58.73	-93.82
HLC-10499	COC005-05	GU113646	Limnephilus femoralis	15	HLC-10499			Biodiversity Institute of Ontario	658	Limnephilidae	Limnephilinae	Limnephilus	Limnephilus femoralis	Xin Zhou	xinzhou@uoguelph.ca	F	S	A					Paul D.N. Hebert	22-Aug-2004		Canada	Manitoba	Churchill		Churchill Northern Studies Centre	58.73	-93.82
HLC-10498	COC004-05	GU113644	Limnephilus femoralis	15	HLC-10498			Biodiversity Institute of Ontario	658	Limnephilidae	Limnephilinae	Limnephilus	Limnephilus femoralis	Xin Zhou	xinzhou@uoguelph.ca	F	S	A					Paul D.N. Hebert	22-Aug-2004		Canada	Manitoba	Churchill		Churchill Northern Studies Centre	58.73	-93.82
07PROBE-01489	CUCAD139-07	GU114865	Limnephilus femoralis	15	07PROBE-01489			Biodiversity Institute of Ontario	658	Limnephilidae	Limnephilinae	Limnephilus	Limnephilus femoralis	Xin Zhou	xinzhou@uoguelph.ca		S	A		UV light (bucket),GPS I_Fen2			P.Hebert	20-Jul-2007		Canada	Manitoba	Churchill		Twin Lakes, Fen trap 2, by dirt road	58.654	-93.829	10
07PROBE-01394	CUCAD044-07	GU114812	Limnephilus femoralis	15	07PROBE-01394			Biodiversity Institute of Ontario	658	Limnephilidae	Limnephilinae	Limnephilus	Limnephilus femoralis	Xin Zhou	xinzhou@uoguelph.ca		S	A		UV light,GPS I_CNSC			P.Hebert	15-Jul-2007		Canada	Manitoba	Churchill		Churchill Northern Studies Centre	58.738	-93.819	15
07PROBE-01464	CUCAD114-07	GU114844	Limnephilus femoralis	15	07PROBE-01464			Biodiversity Institute of Ontario	654	Limnephilidae	Limnephilinae	Limnephilus	Limnephilus femoralis	Xin Zhou	xinzhou@uoguelph.ca		S	A		UV light (bucket),GPS I_Fen2			P.Hebert	20-Jul-2007		Canada	Manitoba	Churchill		Twin Lakes, Fen trap 2, by dirt road	58.654	-93.829	10
07PROBE-01475	CUCAD125-07	GU114853	Limnephilus femoralis	15	07PROBE-01475			Biodiversity Institute of Ontario	658	Limnephilidae	Limnephilinae	Limnephilus	Limnephilus femoralis	Xin Zhou	xinzhou@uoguelph.ca		S	A		UV light (bucket),GPS I_Fen2			P.Hebert	20-Jul-2007		Canada	Manitoba	Churchill		Twin Lakes, Fen trap 2, by dirt road	58.654	-93.829	10
04-TRCAP-005	COC106-06	GU113642	Limnephilus femoralis	15	04-TRCAP-005			Biodiversity Institute of Ontario	348	Limnephilidae	Limnephilinae	Limnephilus	Limnephilus femoralis	Xin Zhou	xinzhou@uoguelph.ca	F	S	A								Canada	Manitoba	Churchill		Churchill Northern Studies Centre	58.73	-93.82
07PROBE-01481	CUCAD131-07	GU114857	Limnephilus femoralis	15	07PROBE-01481			Biodiversity Institute of Ontario	619	Limnephilidae	Limnephilinae	Limnephilus	Limnephilus femoralis	Xin Zhou	xinzhou@uoguelph.ca		S	A		UV light (bucket),GPS I_Fen2			P.Hebert	20-Jul-2007		Canada	Manitoba	Churchill		Twin Lakes, Fen trap 2, by dirt road	58.654	-93.829	10
07PROBE-01909	CUCAD559-07	GU114820	Limnephilus femoralis	15	07PROBE-01909			Biodiversity Institute of Ontario	610	Limnephilidae	Limnephilinae	Limnephilus	Limnephilus femoralis	Xin Zhou	xinzhou@uoguelph.ca		S	A		UV light			J.deWaad	19-Jul-2007		Canada	Manitoba	Churchill		Twin Lakes, cottage	58.63	-93.798	32
07PROBE-01479	CUCAD129-07	GU114846	Limnephilus femoralis	15	07PROBE-01479			Biodiversity Institute of Ontario	632	Limnephilidae	Limnephilinae	Limnephilus	Limnephilus femoralis	Xin Zhou	xinzhou@uoguelph.ca		S	A		UV light (bucket),GPS I_Fen2			P.Hebert	20-Jul-2007		Canada	Manitoba	Churchill		Twin Lakes, Fen trap 2, by dirt road	58.654	-93.829	10
07PROBE-01486	CUCAD136-07	GU114858	Limnephilus femoralis	15	07PROBE-01486			Biodiversity Institute of Ontario	620	Limnephilidae	Limnephilinae	Limnephilus	Limnephilus femoralis	Xin Zhou	xinzhou@uoguelph.ca		S	A		UV light (bucket),GPS I_Fen2			P.Hebert	20-Jul-2007		Canada	Manitoba	Churchill		Twin Lakes, Fen trap 2, by dirt road	58.654	-93.829	10
07PROBE-01947	CUCAD597-07	GU114877	Limnephilus femoralis	15	07PROBE-01947			Biodiversity Institute of Ontario	617	Limnephilidae	Limnephilinae	Limnephilus	Limnephilus femoralis	Xin Zhou	xinzhou@uoguelph.ca		S	A		UV light (bucket),GPS I_TWNLK			P.Hebert	20-Jul-2007		Canada	Manitoba	Churchill		Twin Lakes	58.63	-93.798	10
07PROBE-01474	CUCAD124-07	GU114847	Limnephilus femoralis	15	07PROBE-01474			Biodiversity Institute of Ontario	616	Limnephilidae	Limnephilinae	Limnephilus	Limnephilus femoralis	Xin Zhou	xinzhou@uoguelph.ca		S	A		UV light (bucket),GPS I_Fen2			P.Hebert	20-Jul-2007		Canada	Manitoba	Churchill		Twin Lakes, Fen trap 2, by dirt road	58.654	-93.829	10
07PROBE-01461	CUCAD111-07	GU114838	Limnephilus femoralis	15	07PROBE-01461			Biodiversity Institute of Ontario	626	Limnephilidae	Limnephilinae	Limnephilus	Limnephilus femoralis	Xin Zhou	xinzhou@uoguelph.ca		S	A		UV light (bucket),GPS I_Fen2			P.Hebert	20-Jul-2007		Canada	Manitoba	Churchill		Twin Lakes, Fen trap 2, by dirt road	58.654	-93.829	10
07PROBE-01942	CUCAD592-07	GU114875	Limnephilus femoralis	15	07PROBE-01942			Biodiversity Institute of Ontario	598	Limnephilidae	Limnephilinae	Limnephilus	Limnephilus femoralis	Xin Zhou	xinzhou@uoguelph.ca		S	A		UV light (bucket),GPS I_TWNLK			P.Hebert	20-Jul-2007		Canada	Manitoba	Churchill		Twin Lakes	58.63	-93.798	10
07PROBE-01458	CUCAD108-07	GU114841	Limnephilus femoralis	15	07PROBE-01458			Biodiversity Institute of Ontario	599	Limnephilidae	Limnephilinae	Limnephilus	Limnephilus femoralis	Xin Zhou	xinzhou@uoguelph.ca		S	A		UV light (bucket),GPS I_Fen2			P.Hebert	20-Jul-2007		Canada	Manitoba	Churchill		Twin Lakes, Fen trap 2, by dirt road	58.654	-93.829	10
07PROBE-01962	CUCAD612-07	GU114883	Limnephilus femoralis	15	07PROBE-01962			Biodiversity Institute of Ontario	604	Limnephilidae	Limnephilinae	Limnephilus	Limnephilus femoralis	Xin Zhou	xinzhou@uoguelph.ca		S	A		UV light (bucket),GPS I_Fen1			P.Hebert	20-Jul-2007		Canada	Manitoba	Churchill		Twin Lakes, Fen trap 1, on top of a small hill, ca. 100m from the closest pound	58.632	-93.788	34
07PROBE-01973	CUCAD623-07	GU114890	Limnephilus femoralis	15	07PROBE-01973			Biodiversity Institute of Ontario	658	Limnephilidae	Limnephilinae	Limnephilus	Limnephilus femoralis	Xin Zhou	xinzhou@uoguelph.ca		S	A		UV light (bucket),GPS I_Fen1			P.Hebert	20-Jul-2007		Canada	Manitoba	Churchill		Twin Lakes, Fen trap 1, on top of a small hill, ca. 100m from the closest pound	58.632	-93.788	34
HLC-10528	COC034-05	GU113583	Arctopora pulchella	16	HLC-10528			Biodiversity Institute of Ontario	513	Limnephilidae	Limnephilinae	Arctopora	Arctopora pulchella	Xin Zhou	xinzhou@uoguelph.ca	F	S	A					Paul D.N. Hebert	22-Aug-2004		Canada	Manitoba	Churchill		Churchill Northern Studies Centre	58.73	-93.82
06-PROBE-1898	DSTRI607-07	GU113795	Arctopora pulchella	16	06-PROBE-1898			University of Manitoba	658	Limnephilidae	Limnephilinae	Arctopora	Arctopora pulchella	Xin Zhou	xinzhou@uoguelph.ca	M	S	A		Sweep (39),			Boreal & Artic Entomology	11-Aug-2006		Canada	Manitoba	Churchill		Twin lakes Rd., 9 km south of Churchill Northern Studies Centre	58.605	-93.829	13
HLC-10526	COC032-05	GU113582	Arctopora pulchella	16	HLC-10526			Biodiversity Institute of Ontario	658	Limnephilidae	Limnephilinae	Arctopora	Arctopora pulchella	Xin Zhou	xinzhou@uoguelph.ca	F	S	A					Paul D.N. Hebert	22-Aug-2004		Canada	Manitoba	Churchill		Churchill Northern Studies Centre	58.73	-93.82
HLC-10523	COC029-05	GU113577	Arctopora pulchella	16	HLC-10523			Biodiversity Institute of Ontario	658	Limnephilidae	Limnephilinae	Arctopora	Arctopora pulchella	Xin Zhou	xinzhou@uoguelph.ca	F	S	A					Paul D.N. Hebert	22-Aug-2004		Canada	Manitoba	Churchill		Churchill Northern Studies Centre	58.73	-93.82
HLC-10529	COC035-05	GU113578	Arctopora pulchella	16	HLC-10529			Biodiversity Institute of Ontario	658	Limnephilidae	Limnephilinae	Arctopora	Arctopora pulchella	Xin Zhou	xinzhou@uoguelph.ca	M	S	A					Paul D.N. Hebert	22-Aug-2004		Canada	Manitoba	Churchill		Churchill Northern Studies Centre	58.73	-93.82
HLC-10531	COC037-05	GU113579	Arctopora pulchella	16	HLC-10531			Biodiversity Institute of Ontario	658	Limnephilidae	Limnephilinae	Arctopora	Arctopora pulchella	Xin Zhou	xinzhou@uoguelph.ca	M	S	A					Paul D.N. Hebert	22-Aug-2004		Canada	Manitoba	Churchill		Churchill Northern Studies Centre	58.73	-93.82
HLC-10530	COC036-05	GU113580	Arctopora pulchella	16	HLC-10530			Biodiversity Institute of Ontario	658	Limnephilidae	Limnephilinae	Arctopora	Arctopora pulchella	Xin Zhou	xinzhou@uoguelph.ca		S	A					Paul D.N. Hebert	22-Aug-2004		Canada	Manitoba	Churchill		Churchill Northern Studies Centre	58.73	-93.82
HLC-10522	COC028-05	GU113581	Arctopora pulchella	16	HLC-10522			Biodiversity Institute of Ontario	658	Limnephilidae	Limnephilinae	Arctopora	Arctopora pulchella	Xin Zhou	xinzhou@uoguelph.ca	F	S	A					Paul D.N. Hebert	22-Aug-2004		Canada	Manitoba	Churchill		Churchill Northern Studies Centre	58.73	-93.82
07PROBE-01499	CUCAD149-07	GU114431	Arctopora pulchella	16	07PROBE-01499			Biodiversity Institute of Ontario	658	Limnephilidae	Limnephilinae	Arctopora	Arctopora pulchella	Xin Zhou	xinzhou@uoguelph.ca	F	S	A		Sweep net			X.Zhou	20-Jul-2007		Canada	Manitoba	Churchill		Landing lake (Farnworth lake)	58.705	-94.052	22
HLC-10575	COC081-05	GU113627	Grammotaulius interrogationis	17	HLC-10575			Biodiversity Institute of Ontario	658	Limnephilidae	Limnephilinae	Grammotaulius	Grammotaulius interrogationis	Xin Zhou	xinzhou@uoguelph.ca	M	S	A					Paul D.N. Hebert	22-Aug-2004		Canada	Manitoba	Churchill		Churchill Northern Studies Centre	58.73	-93.82
CHU05-TRI-013	MHTRI013-06	GU113689	Grammotaulius interrogationis	17	CHU05-TRI-013			Biodiversity Institute of Ontario	633	Limnephilidae	Limnephilinae	Grammotaulius	Grammotaulius interrogationis	Xin Zhou	xinzhou@uoguelph.ca	M	S	A					Cory Sheffield	26-Jul-2005		Canada	Manitoba	Churchill		Beach Bay	58.78	-94.19
06-PROBE-0122	DSTRI276-07	GU113979	Grammotaulius interrogationis	17	06-PROBE-0122			Biodiversity Institute of Ontario	634	Limnephilidae	Limnephilinae	Grammotaulius	Grammotaulius interrogationis	Xin Zhou	xinzhou@uoguelph.ca	M	S	A		UV light			Paul Hebert	14-Aug-2006		Canada	Manitoba	Churchill		Ramsey Creek	58.73	-93.78
06-PROBE-2704	DSTRI371-07	GU113963	Grammotaulius interrogationis	17	06-PROBE-2704			Biodiversity Institute of Ontario	657	Limnephilidae	Limnephilinae	Grammotaulius	Grammotaulius interrogationis	Xin Zhou	xinzhou@uoguelph.ca	M	S	A		UV light			Paul Hebert	15-Aug-2006		Canada	Manitoba	Churchill		Ramsay Creek	58.731	-93.78
TRIC 0159.02	GUCAD119-08	GU113549	Grammotaulius interrogationis	17	TRIC 0159.02			Biodiversity Institute of Ontario	643	Limnephilidae	Limnephilinae	Grammotaulius	Grammotaulius interrogationis	Roger J. Blahnik	blahn003@umn.edu	M	S	A					Paul Hebert	11-Aug-2002		Canada	Manitoba	Churchill		Churchill Northern Studies Centre	58.738	-93.819	15
CHU05-TRI-023	MHTRI023-06	GU113696	Grammotaulius interrogationis	17	CHU05-TRI-023			Biodiversity Institute of Ontario	650	Limnephilidae	Limnephilinae	Grammotaulius	Grammotaulius interrogationis	Xin Zhou	xinzhou@uoguelph.ca	M	S	A		Collected in 2005, exact date and month of collection date unknown			Cory Sheffield			Canada	Manitoba	Churchill
CHU05-TRI-025	MHTRI025-06	GU113699	Grammotaulius interrogationis	17	CHU05-TRI-025			Biodiversity Institute of Ontario	650	Limnephilidae	Limnephilinae	Grammotaulius	Grammotaulius interrogationis	Xin Zhou	xinzhou@uoguelph.ca	M	S	A		Collected in 2005, exact date and month of collection date unknown			Cory Sheffield			Canada	Manitoba	Churchill
06-PROBE-0137	DSTRI289-07	GU113982	Grammotaulius interrogationis	17	06-PROBE-0137			Biodiversity Institute of Ontario	650	Limnephilidae	Limnephilinae	Grammotaulius	Grammotaulius interrogationis	Xin Zhou	xinzhou@uoguelph.ca	M	S	A		UV light			Paul Hebert	14-Aug-2006		Canada	Manitoba	Churchill		Ramsey Creek	58.73	-93.78
HLC-10578	COC084-05	GU113624	Grammotaulius interrogationis	17	HLC-10578			Biodiversity Institute of Ontario	658	Limnephilidae	Limnephilinae	Grammotaulius	Grammotaulius interrogationis	Xin Zhou	xinzhou@uoguelph.ca		S	A					Paul D.N. Hebert	22-Aug-2004		Canada	Manitoba	Churchill		Churchill Northern Studies Centre	58.73	-93.82
HLC-10568	COC074-05	GU113623	Grammotaulius interrogationis	17	HLC-10568			Biodiversity Institute of Ontario	658	Limnephilidae	Limnephilinae	Grammotaulius	Grammotaulius interrogationis	Xin Zhou	xinzhou@uoguelph.ca	M	S	A					Paul D.N. Hebert	22-Aug-2004		Canada	Manitoba	Churchill		Churchill Northern Studies Centre	58.73	-93.82
HLC-10557	COC063-05	GU113622	Grammotaulius interrogationis	17	HLC-10557			Biodiversity Institute of Ontario	658	Limnephilidae	Limnephilinae	Grammotaulius	Grammotaulius interrogationis	Xin Zhou	xinzhou@uoguelph.ca	F	S	A					Paul D.N. Hebert	22-Aug-2004		Canada	Manitoba	Churchill		Churchill Northern Studies Centre	58.73	-93.82
HLC-10564	COC070-05	GU113620	Grammotaulius interrogationis	17	HLC-10564			Biodiversity Institute of Ontario	658	Limnephilidae	Limnephilinae	Grammotaulius	Grammotaulius interrogationis	Xin Zhou	xinzhou@uoguelph.ca	F	S	A					Paul D.N. Hebert	22-Aug-2004		Canada	Manitoba	Churchill		Churchill Northern Studies Centre	58.73	-93.82
HLC-10559	COC065-05	GU113619	Grammotaulius interrogationis	17	HLC-10559			Biodiversity Institute of Ontario	658	Limnephilidae	Limnephilinae	Grammotaulius	Grammotaulius interrogationis	Xin Zhou	xinzhou@uoguelph.ca	F	S	A					Paul D.N. Hebert	22-Aug-2004		Canada	Manitoba	Churchill		Churchill Northern Studies Centre	58.73	-93.82
TRIC 0167.02	GUCAD127-08	GU113554	Grammotaulius interrogationis	17	TRIC 0167.02			Biodiversity Institute of Ontario	658	Limnephilidae	Limnephilinae	Grammotaulius	Grammotaulius interrogationis	Roger J. Blahnik	blahn003@umn.edu	F	S	A					Paul Hebert	11-Aug-2002		Canada	Manitoba	Churchill		Churchill Northern Studies Centre	58.738	-93.819	15
TRIC 0164.02	GUCAD124-08	GU113553	Grammotaulius interrogationis	17	TRIC 0164.02			Biodiversity Institute of Ontario	658	Limnephilidae	Limnephilinae	Grammotaulius	Grammotaulius interrogationis	Roger J. Blahnik	blahn003@umn.edu	M	S	A					Paul Hebert	11-Aug-2002		Canada	Manitoba	Churchill		Churchill Northern Studies Centre	58.738	-93.819	15
TRIC 0190.02	GUCAD150-08	GU113551	Grammotaulius interrogationis	17	TRIC 0190.02			Biodiversity Institute of Ontario	658	Limnephilidae	Limnephilinae	Grammotaulius	Grammotaulius interrogationis	Roger J. Blahnik	blahn003@umn.edu	M	S	A					Paul Hebert	11-Aug-2002		Canada	Manitoba	Churchill		Churchill Northern Studies Centre	58.738	-93.819	15
TRIC 0168.02	GUCAD128-08	GU113547	Grammotaulius interrogationis	17	TRIC 0168.02			Biodiversity Institute of Ontario	658	Limnephilidae	Limnephilinae	Grammotaulius	Grammotaulius interrogationis	Roger J. Blahnik	blahn003@umn.edu	M	S	A					Paul Hebert	11-Aug-2002		Canada	Manitoba	Churchill		Churchill Northern Studies Centre	58.738	-93.819	15
TRIC 0161.02	GUCAD121-08	GU113546	Grammotaulius interrogationis	17	TRIC 0161.02			Biodiversity Institute of Ontario	658	Limnephilidae	Limnephilinae	Grammotaulius	Grammotaulius interrogationis	Roger J. Blahnik	blahn003@umn.edu	M	S	A					Paul Hebert	11-Aug-2002		Canada	Manitoba	Churchill		Churchill Northern Studies Centre	58.738	-93.819	15
TRIC 0154.02	GUCAD114-08	GU113545	Grammotaulius interrogationis	17	TRIC 0154.02			Biodiversity Institute of Ontario	658	Limnephilidae	Limnephilinae	Grammotaulius	Grammotaulius interrogationis	Roger J. Blahnik	blahn003@umn.edu	M	S	A					Paul Hebert	17-Aug-2002		Canada	Manitoba	Churchill		Churchill Northern Studies Centre	58.738	-93.819	15
06-PROBE-0050	DSTRI226-07	GU113971	Grammotaulius interrogationis	17	06-PROBE-0050			Biodiversity Institute of Ontario	630	Limnephilidae	Limnephilinae	Grammotaulius	Grammotaulius interrogationis	Xin Zhou	xinzhou@uoguelph.ca	M	S	A		UV light			Paul Hebert	12-Aug-2006		Canada	Manitoba	Churchill		Churchill Northern Studies Centre	58.738	-93.819
06-PROBE-2754	DSTRI421-07	GU113985	Grammotaulius interrogationis	17	06-PROBE-2754			Biodiversity Institute of Ontario	655	Limnephilidae	Limnephilinae	Grammotaulius	Grammotaulius interrogationis	Xin Zhou	xinzhou@uoguelph.ca	M	S	A		UV light			Paul Hebert	15-Aug-2006		Canada	Manitoba	Churchill		Ramsay Creek	58.731	-93.78
06-PROBE-0120	DSTRI274-07	GU113978	Grammotaulius interrogationis	17	06-PROBE-0120			Biodiversity Institute of Ontario	650	Limnephilidae	Limnephilinae	Grammotaulius	Grammotaulius interrogationis	Xin Zhou	xinzhou@uoguelph.ca	M	S	A		UV light			Paul Hebert	14-Aug-2006		Canada	Manitoba	Churchill		Ramsey Creek	58.73	-93.78
06-PROBE-0121	DSTRI275-07	GU113980	Grammotaulius interrogationis	17	06-PROBE-0121			Biodiversity Institute of Ontario	650	Limnephilidae	Limnephilinae	Grammotaulius	Grammotaulius interrogationis	Xin Zhou	xinzhou@uoguelph.ca	M	S	A		UV light			Paul Hebert	14-Aug-2006		Canada	Manitoba	Churchill		Ramsey Creek	58.73	-93.78
06-PROBE-0125	DSTRI279-07	GU113981	Grammotaulius interrogationis	17	06-PROBE-0125			Biodiversity Institute of Ontario	650	Limnephilidae	Limnephilinae	Grammotaulius	Grammotaulius interrogationis	Xin Zhou	xinzhou@uoguelph.ca	M	S	A		UV light			Paul Hebert	14-Aug-2006		Canada	Manitoba	Churchill		Ramsey Creek	58.73	-93.78
06-PROBE-0135	DSTRI287-07	GU113983	Grammotaulius interrogationis	17	06-PROBE-0135			Biodiversity Institute of Ontario	650	Limnephilidae	Limnephilinae	Grammotaulius	Grammotaulius interrogationis	Xin Zhou	xinzhou@uoguelph.ca	M	S	A		UV light			Paul Hebert	14-Aug-2006		Canada	Manitoba	Churchill		Ramsey Creek	58.73	-93.78
CHU05-TRI-045	MHTRI045-06	GU113707	Grammotaulius interrogationis	17	CHU05-TRI-045			Biodiversity Institute of Ontario	650	Limnephilidae	Limnephilinae	Grammotaulius	Grammotaulius interrogationis	Xin Zhou	xinzhou@uoguelph.ca	F	S	A					Cory Sheffield	01-Aug-2005		Canada	Manitoba	Churchill		Churchill Northern Studies Centre	58.73	-93.82
CHU05-TRI-044	MHTRI044-06	GU113708	Grammotaulius interrogationis	17	CHU05-TRI-044			Biodiversity Institute of Ontario	650	Limnephilidae	Limnephilinae	Grammotaulius	Grammotaulius interrogationis	Xin Zhou	xinzhou@uoguelph.ca	M	S	A					Cory Sheffield	31-Jul-2005		Canada	Manitoba	Churchill		Churchill Northern Studies Centre	58.73	-93.82
CHU05-TRI-050	MHTRI050-06	GU113709	Grammotaulius interrogationis	17	CHU05-TRI-050			Biodiversity Institute of Ontario	650	Limnephilidae	Limnephilinae	Grammotaulius	Grammotaulius interrogationis	Xin Zhou	xinzhou@uoguelph.ca	F	S	A					Cory Sheffield	29-Jul-2005		Canada	Manitoba	Churchill		Churchill Northern Studies Centre	58.73	-93.82
CHU05-TRI-048	MHTRI048-06	GU113711	Grammotaulius interrogationis	17	CHU05-TRI-048			Biodiversity Institute of Ontario	650	Limnephilidae	Limnephilinae	Grammotaulius	Grammotaulius interrogationis	Xin Zhou	xinzhou@uoguelph.ca	M	S	A					Cory Sheffield	29-Jul-2005		Canada	Manitoba	Churchill		Churchill Northern Studies Centre	58.73	-93.82
CHU05-TRI-052	MHTRI052-06	GU113712	Grammotaulius interrogationis	17	CHU05-TRI-052			Biodiversity Institute of Ontario	650	Limnephilidae	Limnephilinae	Grammotaulius	Grammotaulius interrogationis	Xin Zhou	xinzhou@uoguelph.ca	F	S	A					Cory Sheffield	29-Jul-2005		Canada	Manitoba	Churchill		Churchill Northern Studies Centre	58.73	-93.82
CHU05-TRI-051	MHTRI051-06	GU113713	Grammotaulius interrogationis	17	CHU05-TRI-051			Biodiversity Institute of Ontario	650	Limnephilidae	Limnephilinae	Grammotaulius	Grammotaulius interrogationis	Xin Zhou	xinzhou@uoguelph.ca	M	S	A					Cory Sheffield	29-Jul-2005		Canada	Manitoba	Churchill		Churchill Northern Studies Centre	58.73	-93.82
06-PROBE-0046	DSTRI222-07	GU113969	Grammotaulius interrogationis	17	06-PROBE-0046			Biodiversity Institute of Ontario	650	Limnephilidae	Limnephilinae	Grammotaulius	Grammotaulius interrogationis	Xin Zhou	xinzhou@uoguelph.ca	M	S	A		UV light			Paul Hebert	12-Aug-2006		Canada	Manitoba	Churchill		Churchill Northern Studies Centre	58.738	-93.819
06-PROBE-0052	DSTRI228-07	GU113970	Grammotaulius interrogationis	17	06-PROBE-0052			Biodiversity Institute of Ontario	650	Limnephilidae	Limnephilinae	Grammotaulius	Grammotaulius interrogationis	Xin Zhou	xinzhou@uoguelph.ca	M	S	A		UV light			Paul Hebert	12-Aug-2006		Canada	Manitoba	Churchill		Churchill Northern Studies Centre	58.738	-93.819
06-PROBE-0051	DSTRI227-07	GU113972	Grammotaulius interrogationis	17	06-PROBE-0051			Biodiversity Institute of Ontario	650	Limnephilidae	Limnephilinae	Grammotaulius	Grammotaulius interrogationis	Xin Zhou	xinzhou@uoguelph.ca	M	S	A		UV light			Paul Hebert	12-Aug-2006		Canada	Manitoba	Churchill		Churchill Northern Studies Centre	58.738	-93.819
06-PROBE-0049	DSTRI225-07	GU113974	Grammotaulius interrogationis	17	06-PROBE-0049			Biodiversity Institute of Ontario	650	Limnephilidae	Limnephilinae	Grammotaulius	Grammotaulius interrogationis	Xin Zhou	xinzhou@uoguelph.ca	M	S	A		UV light			Paul Hebert	12-Aug-2006		Canada	Manitoba	Churchill		Churchill Northern Studies Centre	58.738	-93.819
06-PROBE-0048	DSTRI224-07	GU113975	Grammotaulius interrogationis	17	06-PROBE-0048			Biodiversity Institute of Ontario	650	Limnephilidae	Limnephilinae	Grammotaulius	Grammotaulius interrogationis	Xin Zhou	xinzhou@uoguelph.ca	M	S	A		UV light			Paul Hebert	12-Aug-2006		Canada	Manitoba	Churchill		Churchill Northern Studies Centre	58.738	-93.819
06-PROBE-0112	DSTRI267-07	GU113977	Grammotaulius interrogationis	17	06-PROBE-0112			Biodiversity Institute of Ontario	650	Limnephilidae	Limnephilinae	Grammotaulius	Grammotaulius interrogationis	Xin Zhou	xinzhou@uoguelph.ca	M	S	A		UV light			Paul Hebert	14-Aug-2006		Canada	Manitoba	Churchill		Ramsey Creek	58.73	-93.78
CHU05-TRI-026	MHTRI026-06	GU113698	Grammotaulius interrogationis	17	CHU05-TRI-026			Biodiversity Institute of Ontario	650	Limnephilidae	Limnephilinae	Grammotaulius	Grammotaulius interrogationis	Xin Zhou	xinzhou@uoguelph.ca	M	S	A		Collected in 2005, exact date and month of collection date unknown			Cory Sheffield			Canada	Manitoba	Churchill
CHU05-TRI-024	MHTRI024-06	GU113700	Grammotaulius interrogationis	17	CHU05-TRI-024			Biodiversity Institute of Ontario	650	Limnephilidae	Limnephilinae	Grammotaulius	Grammotaulius interrogationis	Xin Zhou	xinzhou@uoguelph.ca	F	S	A		Collected in 2005, exact date and month of collection date unknown			Cory Sheffield			Canada	Manitoba	Churchill
CHU05-TRI-027	MHTRI027-06	GU113701	Grammotaulius interrogationis	17	CHU05-TRI-027			Biodiversity Institute of Ontario	650	Limnephilidae	Limnephilinae	Grammotaulius	Grammotaulius interrogationis	Xin Zhou	xinzhou@uoguelph.ca	M	S	A		Collected in 2005, exact date and month of collection date unknown			Cory Sheffield			Canada	Manitoba	Churchill
CHU05-TRI-035	MHTRI035-06	GU113702	Grammotaulius interrogationis	17	CHU05-TRI-035			Biodiversity Institute of Ontario	650	Limnephilidae	Limnephilinae	Grammotaulius	Grammotaulius interrogationis	Xin Zhou	xinzhou@uoguelph.ca	M	S	A		Collected in 2005, exact date and month of collection date unknown			Cory Sheffield			Canada	Manitoba	Churchill
CHU05-TRI-040	MHTRI040-06	GU113704	Grammotaulius interrogationis	17	CHU05-TRI-040			Biodiversity Institute of Ontario	648	Limnephilidae	Limnephilinae	Grammotaulius	Grammotaulius interrogationis	Xin Zhou	xinzhou@uoguelph.ca	M	S	A					Cory Sheffield	31-Jul-2005		Canada	Manitoba	Churchill		Churchill Northern Studies Centre	58.73	-93.82
CHU05-TRI-022	MHTRI022-06	GU113697	Grammotaulius interrogationis	17	CHU05-TRI-022			Biodiversity Institute of Ontario	650	Limnephilidae	Limnephilinae	Grammotaulius	Grammotaulius interrogationis	Xin Zhou	xinzhou@uoguelph.ca	M	S	A		Collected in 2005, exact date and month of collection date unknown			Cory Sheffield			Canada	Manitoba	Churchill
CHU05-TRI-016	MHTRI016-06	GU113695	Grammotaulius interrogationis	17	CHU05-TRI-016			Biodiversity Institute of Ontario	650	Limnephilidae	Limnephilinae	Grammotaulius	Grammotaulius interrogationis	Xin Zhou	xinzhou@uoguelph.ca	M	S	A					Cory Sheffield	26-Jul-2005		Canada	Manitoba	Churchill		Beach Bay	58.78	-94.19
CHU05-TRI-015	MHTRI015-06	GU113694	Grammotaulius interrogationis	17	CHU05-TRI-015			Biodiversity Institute of Ontario	650	Limnephilidae	Limnephilinae	Grammotaulius	Grammotaulius interrogationis	Xin Zhou	xinzhou@uoguelph.ca	M	S	A					Cory Sheffield	26-Jul-2005		Canada	Manitoba	Churchill		Beach Bay	58.78	-94.19
CHU05-TRI-017	MHTRI017-06	GU113693	Grammotaulius interrogationis	17	CHU05-TRI-017			Biodiversity Institute of Ontario	650	Limnephilidae	Limnephilinae	Grammotaulius	Grammotaulius interrogationis	Xin Zhou	xinzhou@uoguelph.ca	M	S	A					Cory Sheffield	26-Jul-2005		Canada	Manitoba	Churchill		Beach Bay	58.78	-94.19
CHU05-TRI-018	MHTRI018-06	GU113692	Grammotaulius interrogationis	17	CHU05-TRI-018			Biodiversity Institute of Ontario	650	Limnephilidae	Limnephilinae	Grammotaulius	Grammotaulius interrogationis	Xin Zhou	xinzhou@uoguelph.ca	M	S	A					Cory Sheffield	26-Jul-2005		Canada	Manitoba	Churchill		Beach Bay	58.78	-94.19
CHU05-TRI-020	MHTRI020-06	GU113688	Grammotaulius interrogationis	17	CHU05-TRI-020			Biodiversity Institute of Ontario	650	Limnephilidae	Limnephilinae	Grammotaulius	Grammotaulius interrogationis	Xin Zhou	xinzhou@uoguelph.ca	M	S	A		Collected in 2005, exact date and month of collection date unknown			Cory Sheffield			Canada	Manitoba	Churchill
CHU05-TRI-001	MHTRI001-06	GU113687	Grammotaulius interrogationis	17	CHU05-TRI-001			Biodiversity Institute of Ontario	650	Limnephilidae	Limnephilinae	Grammotaulius	Grammotaulius interrogationis	Xin Zhou	xinzhou@uoguelph.ca	M	S	A					Cory Sheffield	05-Aug-2005		Canada	Manitoba	Churchill		Churchill Northern Studies Centre	58.73	-93.82
CHU05-TRI-005	MHTRI005-06	GU113685	Grammotaulius interrogationis	17	CHU05-TRI-005			Biodiversity Institute of Ontario	650	Limnephilidae	Limnephilinae	Grammotaulius	Grammotaulius interrogationis	Xin Zhou	xinzhou@uoguelph.ca	M	S	A					Cory Sheffield	05-Aug-2005		Canada	Manitoba	Churchill		Churchill Northern Studies Centre	58.73	-93.82
CHU05-TRI-021	MHTRI021-06	GU113684	Grammotaulius interrogationis	17	CHU05-TRI-021			Biodiversity Institute of Ontario	650	Limnephilidae	Limnephilinae	Grammotaulius	Grammotaulius interrogationis	Xin Zhou	xinzhou@uoguelph.ca	M	S	A		Collected in 2005, exact date and month of collection date unknown			Cory Sheffield			Canada	Manitoba	Churchill
CHU05-TRI-038	MHTRI038-06	GU113683	Grammotaulius interrogationis	17	CHU05-TRI-038			Biodiversity Institute of Ontario	650	Limnephilidae	Limnephilinae	Grammotaulius	Grammotaulius interrogationis	Xin Zhou	xinzhou@uoguelph.ca	F	S	A					Cory Sheffield	31-Jul-2005		Canada	Manitoba	Churchill		Churchill Northern Studies Centre	58.73	-93.82
CHU05-TRI-057	MHTRI057-06	GU113682	Grammotaulius interrogationis	17	CHU05-TRI-057			Biodiversity Institute of Ontario	650	Limnephilidae	Limnephilinae	Grammotaulius	Grammotaulius interrogationis	Xin Zhou	xinzhou@uoguelph.ca	M	S	A					Cory Sheffield	29-Jul-2005		Canada	Manitoba	Churchill		Churchill Northern Studies Centre	58.73	-93.82
CHU05-TRI-039	MHTRI039-06	GU113681	Grammotaulius interrogationis	17	CHU05-TRI-039			Biodiversity Institute of Ontario	650	Limnephilidae	Limnephilinae	Grammotaulius	Grammotaulius interrogationis	Xin Zhou	xinzhou@uoguelph.ca	F	S	A					Cory Sheffield	31-Jul-2005		Canada	Manitoba	Churchill		Churchill Northern Studies Centre	58.73	-93.82
CHU05-TRI-090	MHTRI090-06	GU113679	Grammotaulius interrogationis	17	CHU05-TRI-090			Biodiversity Institute of Ontario	650	Limnephilidae	Limnephilinae	Grammotaulius	Grammotaulius interrogationis	Xin Zhou	xinzhou@uoguelph.ca	M	S	A					Cory Sheffield	01-Aug-2005		Canada	Manitoba	Churchill		Churchill Northern Studies Centre	58.73	-93.82
CHU05-TRI-091	MHTRI091-06	GU113678	Grammotaulius interrogationis	17	CHU05-TRI-091			Biodiversity Institute of Ontario	650	Limnephilidae	Limnephilinae	Grammotaulius	Grammotaulius interrogationis	Xin Zhou	xinzhou@uoguelph.ca	F	S	A					Cory Sheffield	01-Aug-2005		Canada	Manitoba	Churchill		Churchill Northern Studies Centre	58.73	-93.82
CHU05-TRI-084	MHTRI084-06	GU113677	Grammotaulius interrogationis	17	CHU05-TRI-084			Biodiversity Institute of Ontario	650	Limnephilidae	Limnephilinae	Grammotaulius	Grammotaulius interrogationis	Xin Zhou	xinzhou@uoguelph.ca	F	S	A					Cory Sheffield	05-Aug-2005		Canada	Manitoba	Churchill		Churchill Northern Studies Centre	58.73	-93.82
CHU05-TRI-088	MHTRI088-06	GU113674	Grammotaulius interrogationis	17	CHU05-TRI-088			Biodiversity Institute of Ontario	650	Limnephilidae	Limnephilinae	Grammotaulius	Grammotaulius interrogationis	Xin Zhou	xinzhou@uoguelph.ca	M	S	A					Cory Sheffield	01-Aug-2005		Canada	Manitoba	Churchill		Churchill Northern Studies Centre	58.73	-93.82
06-PROBE-2711	DSTRI378-07	GU113962	Grammotaulius interrogationis	17	06-PROBE-2711			Biodiversity Institute of Ontario	619	Limnephilidae	Limnephilinae	Grammotaulius	Grammotaulius interrogationis	Xin Zhou	xinzhou@uoguelph.ca	M	S	A		UV light			Paul Hebert	15-Aug-2006		Canada	Manitoba	Churchill		Ramsay Creek	58.731	-93.78
CHU05-TRI-004	MHTRI004-06	GU113686	Grammotaulius interrogationis	17	CHU05-TRI-004			Biodiversity Institute of Ontario	621	Limnephilidae	Limnephilinae	Grammotaulius	Grammotaulius interrogationis	Xin Zhou	xinzhou@uoguelph.ca	M	S	A					Cory Sheffield	05-Aug-2005		Canada	Manitoba	Churchill		Churchill Northern Studies Centre	58.73	-93.82
HLC-10570	COC076-05	GU113626	Grammotaulius interrogationis	17	HLC-10570			Biodiversity Institute of Ontario	369	Limnephilidae	Limnephilinae	Grammotaulius	Grammotaulius interrogationis	Xin Zhou	xinzhou@uoguelph.ca	M	S	A					Paul D.N. Hebert	22-Aug-2004		Canada	Manitoba	Churchill		Churchill Northern Studies Centre	58.73	-93.82
HLC-10571	COC077-05	GU113635	Grammotaulius interrogationis	17	HLC-10571			Biodiversity Institute of Ontario	658	Limnephilidae	Limnephilinae	Grammotaulius	Grammotaulius interrogationis	Xin Zhou	xinzhou@uoguelph.ca	M	S	A					Paul D.N. Hebert	22-Aug-2004		Canada	Manitoba	Churchill		Churchill Northern Studies Centre	58.73	-93.82
06-PROBE-2665	DSTRI352-07	GU113988	Grammotaulius interrogationis	17	06-PROBE-2665			Biodiversity Institute of Ontario	631	Limnephilidae	Limnephilinae	Grammotaulius	Grammotaulius interrogationis	Xin Zhou	xinzhou@uoguelph.ca	M	S	A		UV light			Paul Hebert	15-Aug-2006		Canada	Manitoba	Churchill		Churchill Northern Studies Centre	58.737	-93.819	15
06-PROBE-2647	DSTRI342-07	GU113989	Grammotaulius interrogationis	17	06-PROBE-2647			Biodiversity Institute of Ontario	625	Limnephilidae	Limnephilinae	Grammotaulius	Grammotaulius interrogationis	Xin Zhou	xinzhou@uoguelph.ca	M	S	A					Paul Hebert	14-Aug-2006		Canada	Manitoba	Churchill		Site 3	58.725	-93.841	12
07PROBE-01750	CUCAD400-07	GU114750	Grammotaulius interrogationis	17	07PROBE-01750	UMSP000125991		University of Minnesota Insect Collection	643	Limnephilidae	Limnephilinae	Grammotaulius	Grammotaulius interrogationis	Roger J. Blahnik	blahn003@umn.edu	M	S	A		UV light			J.McGowan,J.Lankshear	22-Jul-2007		Canada	Manitoba	Churchill		Backyard, 111 Hearne St., Churchill	58.769	-94.16	8
06Probe1076	DSTRI085-06	GU113961	Grammotaulius interrogationis	17	06Probe1076			Biodiversity Institute of Ontario	658	Limnephilidae	Limnephilinae	Grammotaulius	Grammotaulius interrogationis	Xin Zhou	xinzhou@uoguelph.ca	F	S	A					Jaclyn McCormick	15-Aug-2006		Canada	Manitoba	Churchill		Fen 7	58.661	-93.832
06-PROBE-2723	DSTRI390-07	GU113965	Grammotaulius interrogationis	17	06-PROBE-2723			Biodiversity Institute of Ontario	657	Limnephilidae	Limnephilinae	Grammotaulius	Grammotaulius interrogationis	Xin Zhou	xinzhou@uoguelph.ca	F	S	A		UV light			Paul Hebert	15-Aug-2006		Canada	Manitoba	Churchill		Ramsay Creek	58.731	-93.78
06-PROBE-2722	DSTRI389-07	GU113966	Grammotaulius interrogationis	17	06-PROBE-2722			Biodiversity Institute of Ontario	657	Limnephilidae	Limnephilinae	Grammotaulius	Grammotaulius interrogationis	Xin Zhou	xinzhou@uoguelph.ca	M	S	A		UV light			Paul Hebert	15-Aug-2006		Canada	Manitoba	Churchill		Ramsay Creek	58.731	-93.78
06-PROBE-2728	DSTRI395-07	GU113967	Grammotaulius interrogationis	17	06-PROBE-2728			Biodiversity Institute of Ontario	657	Limnephilidae	Limnephilinae	Grammotaulius	Grammotaulius interrogationis	Xin Zhou	xinzhou@uoguelph.ca	M	S	A		UV light			Paul Hebert	15-Aug-2006		Canada	Manitoba	Churchill		Ramsay Creek	58.731	-93.78
06-PROBE-0047	DSTRI223-07	GU113973	Grammotaulius interrogationis	17	06-PROBE-0047			Biodiversity Institute of Ontario	658	Limnephilidae	Limnephilinae	Grammotaulius	Grammotaulius interrogationis	Xin Zhou	xinzhou@uoguelph.ca	F	S	A		UV light			Paul Hebert	12-Aug-2006		Canada	Manitoba	Churchill		Churchill Northern Studies Centre	58.738	-93.819
06-PROBE-2618	DSTRI319-07	GU113984	Grammotaulius interrogationis	17	06-PROBE-2618			Biodiversity Institute of Ontario	657	Limnephilidae	Limnephilinae	Grammotaulius	Grammotaulius interrogationis	Xin Zhou	xinzhou@uoguelph.ca	M	S	A		UV light			Paul Hebert	14-Aug-2006		Canada	Manitoba	Churchill		CNSC, Site 1, nr. Ft. Churchill	58.73	-93.83	11
06-PROBE-2886	DSTRI466-07	GU113986	Grammotaulius interrogationis	17	06-PROBE-2886			Biodiversity Institute of Ontario	657	Limnephilidae	Limnephilinae	Grammotaulius	Grammotaulius interrogationis	Xin Zhou	xinzhou@uoguelph.ca	M	S	A		UV light			Paul Hebert	19-Aug-2006		Canada	Manitoba	Churchill		Churchill Northern Studies Centre	58.737	-93.819	15
06-PROBE-2636	DSTRI337-07	GU113987	Grammotaulius interrogationis	17	06-PROBE-2636			Biodiversity Institute of Ontario	657	Limnephilidae	Limnephilinae	Grammotaulius	Grammotaulius interrogationis	Xin Zhou	xinzhou@uoguelph.ca	M	S	A		UV light			Paul Hebert	14-Aug-2006		Canada	Manitoba	Churchill		CNSC, Site 1, nr. Ft. Churchill	58.73	-93.83	11
07PROBE-01622	CUCAD272-07	GU114747	Grammotaulius interrogationis	17	07PROBE-01622	UMSP000125990		University of Minnesota Insect Collection	658	Limnephilidae	Limnephilinae	Grammotaulius	Grammotaulius interrogationis	Roger J. Blahnik	blahn003@umn.edu	M	S	A					J.McGowan,J.Lankshear	16-Jul-2007		Canada	Manitoba	Churchill		Backyard, 111 Hearne St., Churchill	58.769	-94.16	8
07PROBE-01702	CUCAD352-07	GU114748	Grammotaulius interrogationis	17	07PROBE-01702	UMSP000125989		University of Minnesota Insect Collection	658	Limnephilidae	Limnephilinae	Grammotaulius	Grammotaulius interrogationis	Roger J. Blahnik	blahn003@umn.edu	M	S	A		UV light			J.McGowan,J.Lankshear	20-Jul-2007		Canada	Manitoba	Churchill		Backyard, 111 Hearne St., Churchill	58.769	-94.16	8
07PROBE-01748	CUCAD398-07	GU114749	Grammotaulius interrogationis	17	07PROBE-01748	UMSP000125993		University of Minnesota Insect Collection	658	Limnephilidae	Limnephilinae	Grammotaulius	Grammotaulius interrogationis	Roger J. Blahnik	blahn003@umn.edu	F	S	A		UV light			J.McGowan,J.Lankshear	22-Jul-2007		Canada	Manitoba	Churchill		Backyard, 111 Hearne St., Churchill	58.769	-94.16	8
07PROBE-01749	CUCAD399-07	GU114751	Grammotaulius interrogationis	17	07PROBE-01749	UMSP000125992		University of Minnesota Insect Collection	658	Limnephilidae	Limnephilinae	Grammotaulius	Grammotaulius interrogationis	Roger J. Blahnik	blahn003@umn.edu	M	S	A		UV light			J.McGowan,J.Lankshear	22-Jul-2007		Canada	Manitoba	Churchill		Backyard, 111 Hearne St., Churchill	58.769	-94.16	8
07PROBE-01400	CUCAD050-07	GU114753	Grammotaulius interrogationis	17	07PROBE-01400	UMSP000125986		University of Minnesota Insect Collection	658	Limnephilidae	Limnephilinae	Grammotaulius	Grammotaulius interrogationis	Roger J. Blahnik	blahn003@umn.edu	M	S	A		UV light,GPS I_CNSC			P.Hebert	15-Jul-2007		Canada	Manitoba	Churchill		Churchill Northern Studies Centre	58.738	-93.819	15
07PROBE-01396	CUCAD046-07	GU114754	Grammotaulius interrogationis	17	07PROBE-01396			Biodiversity Institute of Ontario	658	Limnephilidae	Limnephilinae	Grammotaulius	Grammotaulius interrogationis	Xin Zhou	xinzhou@uoguelph.ca	M	S	A		UV light,GPS I_CNSC			P.Hebert	15-Jul-2007		Canada	Manitoba	Churchill		Churchill Northern Studies Centre	58.738	-93.819	15
HLC-10576	COC082-05	GU113637	Grammotaulius interrogationis	17	HLC-10576			Biodiversity Institute of Ontario	658	Limnephilidae	Limnephilinae	Grammotaulius	Grammotaulius interrogationis	Xin Zhou	xinzhou@uoguelph.ca	M	S	A					Paul D.N. Hebert	22-Aug-2004		Canada	Manitoba	Churchill		Churchill Northern Studies Centre	58.73	-93.82
HLC-10561	COC067-05	GU113638	Grammotaulius interrogationis	17	HLC-10561			Biodiversity Institute of Ontario	658	Limnephilidae	Limnephilinae	Grammotaulius	Grammotaulius interrogationis	Xin Zhou	xinzhou@uoguelph.ca	F	S	A					Paul D.N. Hebert	22-Aug-2004		Canada	Manitoba	Churchill		Churchill Northern Studies Centre	58.73	-93.82
HLC-10565	COC071-05	GU113633	Grammotaulius interrogationis	17	HLC-10565			Biodiversity Institute of Ontario	658	Limnephilidae	Limnephilinae	Grammotaulius	Grammotaulius interrogationis	Xin Zhou	xinzhou@uoguelph.ca	F	S	A					Paul D.N. Hebert	22-Aug-2004		Canada	Manitoba	Churchill		Churchill Northern Studies Centre	58.73	-93.82
HLC-10566	COC072-05	GU113636	Grammotaulius interrogationis	17	HLC-10566			Biodiversity Institute of Ontario	658	Limnephilidae	Limnephilinae	Grammotaulius	Grammotaulius interrogationis	Xin Zhou	xinzhou@uoguelph.ca	M	S	A					Paul D.N. Hebert	22-Aug-2004		Canada	Manitoba	Churchill		Churchill Northern Studies Centre	58.73	-93.82
HLC-10562	COC068-05	GU113631	Grammotaulius interrogationis	17	HLC-10562			Biodiversity Institute of Ontario	658	Limnephilidae	Limnephilinae	Grammotaulius	Grammotaulius interrogationis	Xin Zhou	xinzhou@uoguelph.ca	F	S	A					Paul D.N. Hebert	22-Aug-2004		Canada	Manitoba	Churchill		Churchill Northern Studies Centre	58.73	-93.82
HLC-10560	COC066-05	GU113632	Grammotaulius interrogationis	17	HLC-10560			Biodiversity Institute of Ontario	658	Limnephilidae	Limnephilinae	Grammotaulius	Grammotaulius interrogationis	Xin Zhou	xinzhou@uoguelph.ca	F	S	A					Paul D.N. Hebert	22-Aug-2004		Canada	Manitoba	Churchill		Churchill Northern Studies Centre	58.73	-93.82
HLC-10577	COC083-05	GU113629	Grammotaulius interrogationis	17	HLC-10577			Biodiversity Institute of Ontario	658	Limnephilidae	Limnephilinae	Grammotaulius	Grammotaulius interrogationis	Xin Zhou	xinzhou@uoguelph.ca	M	S	A					Paul D.N. Hebert	22-Aug-2004		Canada	Manitoba	Churchill		Churchill Northern Studies Centre	58.73	-93.82
HLC-10572	COC078-05	GU113630	Grammotaulius interrogationis	17	HLC-10572			Biodiversity Institute of Ontario	658	Limnephilidae	Limnephilinae	Grammotaulius	Grammotaulius interrogationis	Xin Zhou	xinzhou@uoguelph.ca	M	S	A					Paul D.N. Hebert	22-Aug-2004		Canada	Manitoba	Churchill		Churchill Northern Studies Centre	58.73	-93.82
07PROBE-01399	CUCAD049-07	GU114755	Grammotaulius interrogationis	17	07PROBE-01399	UMSP000125988		University of Minnesota Insect Collection	658	Limnephilidae	Limnephilinae	Grammotaulius	Grammotaulius interrogationis	Roger J. Blahnik	blahn003@umn.edu	F	S	A		UV light,GPS I_CNSC			P.Hebert	15-Jul-2007		Canada	Manitoba	Churchill		Churchill Northern Studies Centre	58.738	-93.819	15
07PROBE-01398	CUCAD048-07	GU114757	Grammotaulius interrogationis	17	07PROBE-01398	UMSP000125985		University of Minnesota Insect Collection	658	Limnephilidae	Limnephilinae	Grammotaulius	Grammotaulius interrogationis	Roger J. Blahnik	blahn003@umn.edu	M	S	A		UV light,GPS I_CNSC			P.Hebert	15-Jul-2007		Canada	Manitoba	Churchill		Churchill Northern Studies Centre	58.738	-93.819	15
07PROBE-01402	CUCAD052-07	GU114760	Grammotaulius interrogationis	17	07PROBE-01402	UMSP000125987		University of Minnesota Insect Collection	658	Limnephilidae	Limnephilinae	Grammotaulius	Grammotaulius interrogationis	Roger J. Blahnik	blahn003@umn.edu	M	S	A		UV light,GPS I_CNSC			P.Hebert	15-Jul-2007		Canada	Manitoba	Churchill		Churchill Northern Studies Centre	58.738	-93.819	15
07PROBE-01401	CUCAD051-07	GU114752	Grammotaulius interrogationis	18	07PROBE-01401			Biodiversity Institute of Ontario	658	Limnephilidae	Limnephilinae	Grammotaulius	Grammotaulius interrogationis	Xin Zhou	xinzhou@uoguelph.ca		S	A		UV light,GPS I_CNSC			P.Hebert	15-Jul-2007		Canada	Manitoba	Churchill		Churchill Northern Studies Centre	58.738	-93.819	15
TRIC 0160.02	GUCAD120-08	GU113548	Grammotaulius interrogationis	18	TRIC 0160.02			Biodiversity Institute of Ontario	658	Limnephilidae	Limnephilinae	Grammotaulius	Grammotaulius interrogationis	Roger J. Blahnik	blahn003@umn.edu	M	S	A					Paul Hebert	11-Aug-2002		Canada	Manitoba	Churchill		Churchill Northern Studies Centre	58.738	-93.819	15
CHU05-TRI-092	MHTRI092-06	GU113680	Grammotaulius interrogationis	18	CHU05-TRI-092			Biodiversity Institute of Ontario	650	Limnephilidae	Limnephilinae	Grammotaulius	Grammotaulius interrogationis	Xin Zhou	xinzhou@uoguelph.ca	M	S	A					Cory Sheffield	01-Aug-2005		Canada	Manitoba	Churchill		Churchill Northern Studies Centre	58.73	-93.82
06-PROBE-0045	DSTRI221-07	GU113968	Grammotaulius interrogationis	18	06-PROBE-0045			Biodiversity Institute of Ontario	613	Limnephilidae	Limnephilinae	Grammotaulius	Grammotaulius interrogationis	Xin Zhou	xinzhou@uoguelph.ca	M	S	A		UV light			Paul Hebert	12-Aug-2006		Canada	Manitoba	Churchill		Churchill Northern Studies Centre	58.738	-93.819
06-PROBE-2651	DSTRI346-07	GU113990	Grammotaulius interrogationis	18	06-PROBE-2651			Biodiversity Institute of Ontario	634	Limnephilidae	Limnephilinae	Grammotaulius	Grammotaulius interrogationis	Xin Zhou	xinzhou@uoguelph.ca	M	S	A					Paul Hebert	14-Aug-2006		Canada	Manitoba	Churchill		Site 3	58.725	-93.841	12
HLC-10558	COC064-05	GU113625	Grammotaulius interrogationis	18	HLC-10558			Biodiversity Institute of Ontario	658	Limnephilidae	Limnephilinae	Grammotaulius	Grammotaulius interrogationis	Xin Zhou	xinzhou@uoguelph.ca	F	S	A					Paul D.N. Hebert	22-Aug-2004		Canada	Manitoba	Churchill		Churchill Northern Studies Centre	58.73	-93.82
06-PROBE-2712	DSTRI379-07	GU113964	Grammotaulius interrogationis	18	06-PROBE-2712			Biodiversity Institute of Ontario	657	Limnephilidae	Limnephilinae	Grammotaulius	Grammotaulius interrogationis	Xin Zhou	xinzhou@uoguelph.ca	F	S	A		UV light			Paul Hebert	15-Aug-2006		Canada	Manitoba	Churchill		Ramsay Creek	58.731	-93.78
TRIC 0163.02	GUCAD123-08	GU113552	Grammotaulius interrogationis	18	TRIC 0163.02			Biodiversity Institute of Ontario	658	Limnephilidae	Limnephilinae	Grammotaulius	Grammotaulius interrogationis	Roger J. Blahnik	blahn003@umn.edu	M	S	A					Paul Hebert	11-Aug-2002		Canada	Manitoba	Churchill		Churchill Northern Studies Centre	58.738	-93.819	15
CHU05-TRI-014	MHTRI014-06	GU113691	Grammotaulius interrogationis	18	CHU05-TRI-014			Biodiversity Institute of Ontario	649	Limnephilidae	Limnephilinae	Grammotaulius	Grammotaulius interrogationis	Xin Zhou	xinzhou@uoguelph.ca	F	S	A					Cory Sheffield	26-Jul-2005		Canada	Manitoba	Churchill		Beach Bay	58.78	-94.19
HLC-10563	COC069-05	GU113641	Grammotaulius interrogationis	18	HLC-10563			Biodiversity Institute of Ontario	658	Limnephilidae	Limnephilinae	Grammotaulius	Grammotaulius interrogationis	Xin Zhou	xinzhou@uoguelph.ca	M	S	A					Paul D.N. Hebert	22-Aug-2004		Canada	Manitoba	Churchill		Churchill Northern Studies Centre	58.73	-93.82
HLC-10567	COC073-05	GU113640	Grammotaulius interrogationis	18	HLC-10567			Biodiversity Institute of Ontario	658	Limnephilidae	Limnephilinae	Grammotaulius	Grammotaulius interrogationis	Xin Zhou	xinzhou@uoguelph.ca	M	S	A					Paul D.N. Hebert	22-Aug-2004		Canada	Manitoba	Churchill		Churchill Northern Studies Centre	58.73	-93.82
HLC-10574	COC080-05	GU113634	Grammotaulius interrogationis	18	HLC-10574			Biodiversity Institute of Ontario	658	Limnephilidae	Limnephilinae	Grammotaulius	Grammotaulius interrogationis	Xin Zhou	xinzhou@uoguelph.ca	M	S	A					Paul D.N. Hebert	22-Aug-2004		Canada	Manitoba	Churchill		Churchill Northern Studies Centre	58.73	-93.82
HLC-10569	COC075-05	GU113628	Grammotaulius interrogationis	18	HLC-10569			Biodiversity Institute of Ontario	658	Limnephilidae	Limnephilinae	Grammotaulius	Grammotaulius interrogationis	Xin Zhou	xinzhou@uoguelph.ca	M	S	A					Paul D.N. Hebert	22-Aug-2004		Canada	Manitoba	Churchill		Churchill Northern Studies Centre	58.73	-93.82
HLC-10573	COC079-05	GU113621	Grammotaulius interrogationis	18	HLC-10573			Biodiversity Institute of Ontario	658	Limnephilidae	Limnephilinae	Grammotaulius	Grammotaulius interrogationis	Xin Zhou	xinzhou@uoguelph.ca	M	S	A					Paul D.N. Hebert	22-Aug-2004		Canada	Manitoba	Churchill		Churchill Northern Studies Centre	58.73	-93.82
TRIC 0162.02	GUCAD122-08	GU113550	Grammotaulius interrogationis	18	TRIC 0162.02			Biodiversity Institute of Ontario	658	Limnephilidae	Limnephilinae	Grammotaulius	Grammotaulius interrogationis	Roger J. Blahnik	blahn003@umn.edu	M	S	A					Paul Hebert	11-Aug-2002		Canada	Manitoba	Churchill		Churchill Northern Studies Centre	58.738	-93.819	15
HLC-10579	COC085-05	GU113639	Grammotaulius interrogationis	18	HLC-10579			Biodiversity Institute of Ontario	364	Limnephilidae	Limnephilinae	Grammotaulius	Grammotaulius interrogationis	Xin Zhou	xinzhou@uoguelph.ca	M	S	A					Paul D.N. Hebert	22-Aug-2004		Canada	Manitoba	Churchill		Churchill Northern Studies Centre	58.73	-93.82
CHU05-TRI-078	MHTRI078-06	GU113673	Grammotaulius interrogationis	18	CHU05-TRI-078			Biodiversity Institute of Ontario	650	Limnephilidae	Limnephilinae	Grammotaulius	Grammotaulius interrogationis	Xin Zhou	xinzhou@uoguelph.ca	F	S	A					Cory Sheffield	06-Aug-2005		Canada	Manitoba	Churchill		Churchill Northern Studies Centre	58.73	-93.82
CHU05-TRI-087	MHTRI087-06	GU113675	Grammotaulius interrogationis	18	CHU05-TRI-087			Biodiversity Institute of Ontario	650	Limnephilidae	Limnephilinae	Grammotaulius	Grammotaulius interrogationis	Xin Zhou	xinzhou@uoguelph.ca	M	S	A					Cory Sheffield	01-Aug-2005		Canada	Manitoba	Churchill		Churchill Northern Studies Centre	58.73	-93.82
CHU05-TRI-083	MHTRI083-06	GU113676	Grammotaulius interrogationis	18	CHU05-TRI-083			Biodiversity Institute of Ontario	650	Limnephilidae	Limnephilinae	Grammotaulius	Grammotaulius interrogationis	Xin Zhou	xinzhou@uoguelph.ca	F	S	A					Cory Sheffield	01-Aug-2005		Canada	Manitoba	Churchill		Churchill Northern Studies Centre	58.73	-93.82
CHU05-TRI-019	MHTRI019-06	GU113690	Grammotaulius interrogationis	18	CHU05-TRI-019			Biodiversity Institute of Ontario	650	Limnephilidae	Limnephilinae	Grammotaulius	Grammotaulius interrogationis	Xin Zhou	xinzhou@uoguelph.ca	F	S	A					Cory Sheffield	26-Jul-2005		Canada	Manitoba	Churchill		Beach Bay	58.78	-94.19
CHU05-TRI-034	MHTRI034-06	GU113703	Grammotaulius interrogationis	18	CHU05-TRI-034			Biodiversity Institute of Ontario	650	Limnephilidae	Limnephilinae	Grammotaulius	Grammotaulius interrogationis	Xin Zhou	xinzhou@uoguelph.ca	M	S	A		Collected in 2005, exact date and month of collection date unknown			Cory Sheffield			Canada	Manitoba	Churchill
CHU05-TRI-041	MHTRI041-06	GU113705	Grammotaulius interrogationis	18	CHU05-TRI-041			Biodiversity Institute of Ontario	650	Limnephilidae	Limnephilinae	Grammotaulius	Grammotaulius interrogationis	Xin Zhou	xinzhou@uoguelph.ca	F	S	A					Cory Sheffield	31-Jul-2005		Canada	Manitoba	Churchill		Churchill Northern Studies Centre	58.73	-93.82
CHU05-TRI-042	MHTRI042-06	GU113706	Grammotaulius interrogationis	18	CHU05-TRI-042			Biodiversity Institute of Ontario	650	Limnephilidae	Limnephilinae	Grammotaulius	Grammotaulius interrogationis	Xin Zhou	xinzhou@uoguelph.ca	M	S	A					Cory Sheffield	31-Jul-2005		Canada	Manitoba	Churchill		Churchill Northern Studies Centre	58.73	-93.82
CHU05-TRI-049	MHTRI049-06	GU113710	Grammotaulius interrogationis	18	CHU05-TRI-049			Biodiversity Institute of Ontario	650	Limnephilidae	Limnephilinae	Grammotaulius	Grammotaulius interrogationis	Xin Zhou	xinzhou@uoguelph.ca	M	S	A					Cory Sheffield	01-Aug-2005		Canada	Manitoba	Churchill		Churchill Northern Studies Centre	58.73	-93.82
06-PROBE-3034	DSTRI524-07	GU113976	Grammotaulius interrogationis	18	06-PROBE-3034			Biodiversity Institute of Ontario	658	Limnephilidae	Limnephilinae	Grammotaulius	Grammotaulius interrogationis	Xin Zhou	xinzhou@uoguelph.ca	M	S	A		UV light			Paul Hebert	24-Aug-2006		Canada	Manitoba	Churchill		Churchill Northern Studies Centre	58.737	-93.819	15
07PROBE-01397	CUCAD047-07	GU114756	Grammotaulius interrogationis	18	07PROBE-01397			Biodiversity Institute of Ontario	658	Limnephilidae	Limnephilinae	Grammotaulius	Grammotaulius interrogationis	Xin Zhou	xinzhou@uoguelph.ca		S	A		UV light,GPS I_CNSC			P.Hebert	15-Jul-2007		Canada	Manitoba	Churchill		Churchill Northern Studies Centre	58.738	-93.819	15
07PROBE-01404	CUCAD054-07	GU114758	Grammotaulius interrogationis	18	07PROBE-01404			Biodiversity Institute of Ontario	658	Limnephilidae	Limnephilinae	Grammotaulius	Grammotaulius interrogationis	Xin Zhou	xinzhou@uoguelph.ca		S	A		UV light,GPS I_CNSC			P.Hebert	15-Jul-2007		Canada	Manitoba	Churchill		Churchill Northern Studies Centre	58.738	-93.819	15
07PROBE-01403	CUCAD053-07	GU114759	Grammotaulius interrogationis	18	07PROBE-01403			Biodiversity Institute of Ontario	658	Limnephilidae	Limnephilinae	Grammotaulius	Grammotaulius interrogationis	Xin Zhou	xinzhou@uoguelph.ca		S	A		UV light,GPS I_CNSC			P.Hebert	15-Jul-2007		Canada	Manitoba	Churchill		Churchill Northern Studies Centre	58.738	-93.819	15
07PROBE-01440	CUCAD090-07	GU114761	Grammotaulius interrogationis	18	07PROBE-01440			Biodiversity Institute of Ontario	658	Limnephilidae	Limnephilinae	Grammotaulius	Grammotaulius interrogationis	Xin Zhou	xinzhou@uoguelph.ca	M	S	A		UV light (bucket),GPS I_Fen2			P.Hebert	20-Jul-2007		Canada	Manitoba	Churchill		Twin Lakes, Fen trap 2, by dirt road	58.654	-93.829	10
06-PROBE-1904	DSTRI613-07	GU113995	Lenarchus fautini	19	06-PROBE-1904			University of Manitoba	658	Limnephilidae	Limnephilinae	Lenarchus	Lenarchus fautini	Xin Zhou	xinzhou@uoguelph.ca	F	S	A		Pitfall trap			Boreal & Artic Entomology	20-Aug-2006		Canada	Manitoba	Churchill		Churchill Northern Studies Centre	58.737	-93.819	18
06-PROBE-1903	DSTRI612-07	GU113996	Lenarchus fautini	20	06-PROBE-1903			University of Manitoba	658	Limnephilidae	Limnephilinae	Lenarchus	Lenarchus fautini	Xin Zhou	xinzhou@uoguelph.ca	F	S	A		Pitfall trap			Boreal & Artic Entomology	20-Aug-2006		Canada	Manitoba	Churchill		Churchill Northern Studies Centre	58.737	-93.819	18
07PROBE-01407	CUCAD057-07	GU114776	Lenarchus fautini	20	07PROBE-01407			Biodiversity Institute of Ontario	658	Limnephilidae	Limnephilinae	Lenarchus	Lenarchus fautini	Xin Zhou	xinzhou@uoguelph.ca	M	S	A		UV light,GPS I_CNSC			P.Hebert	15-Jul-2007		Canada	Manitoba	Churchill		Churchill Northern Studies Centre	58.738	-93.819	15
07PROBE-01406	CUCAD056-07	GU114777	Lenarchus fautini	20	07PROBE-01406			Biodiversity Institute of Ontario	658	Limnephilidae	Limnephilinae	Lenarchus	Lenarchus fautini	Xin Zhou	xinzhou@uoguelph.ca	M	S	A		UV light,GPS I_CNSC			P.Hebert	15-Jul-2007		Canada	Manitoba	Churchill		Churchill Northern Studies Centre	58.738	-93.819	15
06-PROBE-0873	DSTRI599-07	GU113768	Philarctus bergrothi	21	06-PROBE-0873			Biodiversity Institute of Ontario	658	Limnephilidae	Limnephilinae	Philarctus	Philarctus bergrothi	Xin Zhou	xinzhou@uoguelph.ca	F	S	A					Cory Sheffield	01-Aug-2005		Canada	Manitoba	Churchill		Track 5
06-PROBE-0858	DSTRI584-07	GU113767	Philarctus bergrothi	21	06-PROBE-0858			Biodiversity Institute of Ontario	658	Limnephilidae	Limnephilinae	Philarctus	Philarctus bergrothi	Xin Zhou	xinzhou@uoguelph.ca	F	S	A					Cory Sheffield	02-Aug-2005		Canada	Manitoba	Churchill		Beach Bay	58.747	-94.134
06-PROBE-0857	DSTRI583-07	GU113766	Philarctus bergrothi	21	06-PROBE-0857			Biodiversity Institute of Ontario	658	Limnephilidae	Limnephilinae	Philarctus	Philarctus bergrothi	Xin Zhou	xinzhou@uoguelph.ca	M	S	A					Cory Sheffield	02-Aug-2005		Canada	Manitoba	Churchill		Beach Bay	58.747	-94.134
CHU05-TRI-008	MHTRI008-06	GU113769	Philarctus bergrothi	21	CHU05-TRI-008			Biodiversity Institute of Ontario	641	Limnephilidae	Limnephilinae	Philarctus	Philarctus bergrothi	Xin Zhou	xinzhou@uoguelph.ca	M	S	A					Cory Sheffield	26-Jul-2005		Canada	Manitoba	Churchill		Beach Bay	58.78	-94.19
CHU05-TRI-007	MHTRI007-06	GU113770	Philarctus bergrothi	21	CHU05-TRI-007			Biodiversity Institute of Ontario	641	Limnephilidae	Limnephilinae	Philarctus	Philarctus bergrothi	Xin Zhou	xinzhou@uoguelph.ca	M	S	A					Cory Sheffield	26-Jul-2005		Canada	Manitoba	Churchill		Beach Bay	58.78	-94.19
CHU05-TRI-009	MHTRI009-06	GU113771	Philarctus bergrothi	21	CHU05-TRI-009			Biodiversity Institute of Ontario	658	Limnephilidae	Limnephilinae	Philarctus	Philarctus bergrothi	Xin Zhou	xinzhou@uoguelph.ca	M	S	A					Cory Sheffield	26-Jul-2005		Canada	Manitoba	Churchill		Beach Bay	58.78	-94.19
CHU05-TRI-012	MHTRI012-06	GU113750	Limnephilus perpusillus	22	CHU05-TRI-012			Biodiversity Institute of Ontario	650	Limnephilidae	Limnephilinae	Limnephilus	Limnephilus perpusillus	Xin Zhou	xinzhou@uoguelph.ca	M	S	A		Dave Ruiter: `Spinatus group and perpusimilis could easily be a variable species.` Jan 11, 2009.			Cory Sheffield	26-Jul-2005		Canada	Manitoba	Churchill		Beach Bay	58.78	-94.19
CHU05-TRI-011	MHTRI011-06	GU113751	Limnephilus perpusillus	22	CHU05-TRI-011			Biodiversity Institute of Ontario	650	Limnephilidae	Limnephilinae	Limnephilus	Limnephilus perpusillus	Xin Zhou	xinzhou@uoguelph.ca	F	S	A		Dave Ruiter: `Spinatus group and perpusimilis could easily be a variable species.` Jan 11, 2009.			Cory Sheffield	26-Jul-2005		Canada	Manitoba	Churchill		Beach Bay	58.78	-94.19
07PROBE-01536	CUCAD186-07	GU114807	Limnephilus canadensis	23	07PROBE-01536			Biodiversity Institute of Ontario	658	Limnephilidae	Limnephilinae	Limnephilus	Limnephilus canadensis	Xin Zhou	xinzhou@uoguelph.ca	M	S	A		UV light,GPS I_MARINA			X.Zhou	20-Jul-2007		Canada	Manitoba	Churchill		Goose Creek, Marina	58.663	-94.167
07PROBE-01395	CUCAD045-07	GU114899	Limnephilus moestus	24	07PROBE-01395			Biodiversity Institute of Ontario	658	Limnephilidae	Limnephilinae	Limnephilus	Limnephilus moestus	Xin Zhou	xinzhou@uoguelph.ca	M	S	A	poss. syn.	UV light,GPS I_CNSC|Dave Ruiter: `The moestus/sitchensis groups are very similar and could easily be the same - and moestus is extremely variable.` Jan 11, 2009			P.Hebert	15-Jul-2007		Canada	Manitoba	Churchill		Churchill Northern Studies Centre	58.738	-93.819	15
07PROBE-01392	CUCAD042-07	GU114900	Limnephilus moestus	24	07PROBE-01392			Biodiversity Institute of Ontario	658	Limnephilidae	Limnephilinae	Limnephilus	Limnephilus moestus	Xin Zhou	xinzhou@uoguelph.ca	M	S	A	poss. syn.	UV light,GPS I_CNSC|Dave Ruiter: `The moestus/sitchensis groups are very similar and could easily be the same - and moestus is extremely variable.` Jan 11, 2009			P.Hebert	15-Jul-2007		Canada	Manitoba	Churchill		Churchill Northern Studies Centre	58.738	-93.819	15
07PROBE-01972	CUCAD622-07	GU114901	Limnephilus moestus	24	07PROBE-01972			Biodiversity Institute of Ontario	658	Limnephilidae	Limnephilinae	Limnephilus	Limnephilus moestus	Xin Zhou	xinzhou@uoguelph.ca	M	S	A	poss. syn.	UV light (bucket),GPS I_Fen1|Dave Ruiter: `The moestus/sitchensis groups are very similar and could easily be the same - and moestus is extremely variable.` Jan 11, 2009			P.Hebert	20-Jul-2007		Canada	Manitoba	Churchill		Twin Lakes, Fen trap 1, on top of a small hill, ca. 100m from the closest pound	58.632	-93.788	34
06-PROBE-0271	DSCNI046-07	GU114161	Limnephilus kennicotti	25	06-PROBE-0271			Biodiversity Institute of Ontario	658	Limnephilidae	Limnephilinae	Limnephilus	Limnephilus kennicotti	Xin Zhou	xinzhou@uoguelph.ca	F	S	A	poss. syn.				P.Hebert	25-Aug-2006		Canada	Manitoba	Churchill		Churchill Northern Studies Centre	58.737	-93.819	15
06Probe1114	DSTRI123-06	GU114166	Limnephilus kennicotti	25	06Probe1114			Biodiversity Institute of Ontario	658	Limnephilidae	Limnephilinae	Limnephilus	Limnephilus kennicotti	Xin Zhou	xinzhou@uoguelph.ca	M	S	A	poss. syn.				Jaclyn McCormick	19-Aug-2006		Canada	Manitoba	Churchill		Fen 7	58.661	-93.832
06-PROBE-0837	DSTRI563-07	GU114162	Limnephilus kennicotti	25	06-PROBE-0837			Biodiversity Institute of Ontario	658	Limnephilidae	Limnephilinae	Limnephilus	Limnephilus kennicotti	Xin Zhou	xinzhou@uoguelph.ca	M	S	A	poss. syn.	Aug 13-25, 2006				19-Aug-2006		Canada	Manitoba	Churchill		Beech Bay	58.747	-94.134
06-PROBE-2946	DSTRI490-07	GU114164	Limnephilus kennicotti	25	06-PROBE-2946			Biodiversity Institute of Ontario	657	Limnephilidae	Limnephilinae	Limnephilus	Limnephilus kennicotti	Xin Zhou	xinzhou@uoguelph.ca	M	S	A	poss. syn.	UV light|			Paul Hebert	20-Aug-2006		Canada	Manitoba	Churchill		Churchill Northern Studies Centre	58.737	-93.819	15
06-PROBE-0205	DSTRI304-07	GU114171	Limnephilus kennicotti	25	06-PROBE-0205			Biodiversity Institute of Ontario	650	Limnephilidae	Limnephilinae	Limnephilus	Limnephilus kennicotti	Xin Zhou	xinzhou@uoguelph.ca	M	S	A	poss. syn.				Paul Hebert			Canada	Manitoba	Churchill		Ramsey Creek	58.73	-93.78
06-PROBE-0147	DSTRI293-07	GU114169	Limnephilus kennicotti	25	06-PROBE-0147			Biodiversity Institute of Ontario	650	Limnephilidae	Limnephilinae	Limnephilus	Limnephilus kennicotti	Xin Zhou	xinzhou@uoguelph.ca	M	S	A	poss. syn.	UV light|			Paul Hebert	14-Aug-2006		Canada	Manitoba	Churchill		Ramsey Creek	58.73	-93.78
06Probe1116	DSTRI125-06	GU114168	Limnephilus kennicotti	25	06Probe1116			Biodiversity Institute of Ontario	650	Limnephilidae	Limnephilinae	Limnephilus	Limnephilus kennicotti	Xin Zhou	xinzhou@uoguelph.ca	F	S	A	poss. syn.				Jaclyn McCormick	19-Aug-2006		Canada	Manitoba	Churchill		Fen 7	58.661	-93.832
06Probe1096	DSTRI105-06	GU114165	Limnephilus kennicotti	25	06Probe1096			Biodiversity Institute of Ontario	650	Limnephilidae	Limnephilinae	Limnephilus	Limnephilus kennicotti	Xin Zhou	xinzhou@uoguelph.ca	F	S	A	poss. syn.				Jaclyn McCormick	15-Aug-2006		Canada	Manitoba	Churchill		Fen 7	58.661	-93.832
06-PROBE-0843	DSTRI569-07	GU114163	Limnephilus kennicotti	25	06-PROBE-0843			Biodiversity Institute of Ontario	658	Limnephilidae	Limnephilinae	Limnephilus	Limnephilus kennicotti	Xin Zhou	xinzhou@uoguelph.ca	M	S	A	poss. syn.					19-Aug-2006		Canada	Manitoba	Churchill		Fen	58.6613	-93.8324
06Probe1115	DSTRI124-06	GU114167	Limnephilus kennicotti	25	06Probe1115			Biodiversity Institute of Ontario	650	Limnephilidae	Limnephilinae	Limnephilus	Limnephilus kennicotti	Xin Zhou	xinzhou@uoguelph.ca		S	A	poss. syn.				Jaclyn McCormick	19-Aug-2006		Canada	Manitoba	Churchill		Fen 7	58.661	-93.832
06-PROBE-0155	DSTRI301-07	GU114170	Limnephilus kennicotti	25	06-PROBE-0155			Biodiversity Institute of Ontario	629	Limnephilidae	Limnephilinae	Limnephilus	Limnephilus kennicotti	Xin Zhou	xinzhou@uoguelph.ca	M	S	A	poss. syn.	UV light|			Paul Hebert	14-Aug-2006		Canada	Manitoba	Churchill		Ramsey Creek	58.73	-93.78
CHU05-TRI-033	MHTRI033-06	GU113747	Limnephilus kennicotti	25	CHU05-TRI-033			Biodiversity Institute of Ontario	488	Limnephilidae	Limnephilinae	Limnephilus	Limnephilus kennicotti	Xin Zhou	xinzhou@uoguelph.ca	F	S	A	poss. syn.	Collected in 2005, exact date and month of collection date unknown			Cory Sheffield			Canada	Manitoba	Churchill
06-PROBE-0777	DSTRI174-07	GU114172	Limnephilus kennicotti	25	06-PROBE-0777			Biodiversity Institute of Ontario	620	Limnephilidae	Limnephilinae	Limnephilus	Limnephilus kennicotti	Xin Zhou	xinzhou@uoguelph.ca	M	S	A	poss. syn.					21-Aug-2006		Canada	Manitoba	Churchill		Eastern Creek	58.754	-93.949
07PROBE-01919	CUCAD569-07	GU114898	Limnephilus kennicotti	25	07PROBE-01919			Biodiversity Institute of Ontario	658	Limnephilidae	Limnephilinae	Limnephilus	Limnephilus kennicotti	Xin Zhou	xinzhou@uoguelph.ca	M	S	A	poss. syn.	Sweep net|			J.Lankshear	20-Jul-2007		Canada	Manitoba	Churchill		Twin lakes	58.63	-93.798	10
06Probe1089	DSTRI098-06	GU114268	Limnephilus sericeus	26	06Probe1089			Biodiversity Institute of Ontario	650	Limnephilidae	Limnephilinae	Limnephilus	Limnephilus sericeus	Xin Zhou	xinzhou@uoguelph.ca	M	S	A	poss. syn.|CheckID				Jaclyn McCormick	15-Aug-2006		Canada	Manitoba	Churchill		Fen 7	58.661	-93.832
06-PROBE-0082	DSTRI245-07	GU114269	Limnephilus sericeus	26	06-PROBE-0082			Biodiversity Institute of Ontario	650	Limnephilidae	Limnephilinae	Limnephilus	Limnephilus sericeus	Xin Zhou	xinzhou@uoguelph.ca	M	S	A	poss. syn.|CheckID	UV light|			Paul Hebert	14-Aug-2006		Canada	Manitoba	Churchill		Ramsey Creek	58.73	-93.78
07PROBE-01639	CUCAD289-07	GU114903	Limnephilus sericeus	26	07PROBE-01639			Biodiversity Institute of Ontario	658	Limnephilidae	Limnephilinae	Limnephilus	Limnephilus sericeus	Xin Zhou	xinzhou@uoguelph.ca	M	S	A	poss. syn.|CheckID				J.McGowan,J.Lankshear	16-Jul-2007		Canada	Manitoba	Churchill		Backyard, 111 Hearne St., Churchill	58.769	-94.16	8
06-PROBE-2707	DSTRI374-07	GU113788	Anabolia bimaculata	27	06-PROBE-2707			Biodiversity Institute of Ontario	657	Limnephilidae	Limnephilinae	Anabolia	Anabolia bimaculata	Xin Zhou	xinzhou@uoguelph.ca	M	S	A		UV light			Paul Hebert	15-Aug-2006		Canada	Manitoba	Churchill		Ramsay Creek	58.731	-93.78
06-PROBE-2709	DSTRI376-07	GU113789	Anabolia bimaculata	27	06-PROBE-2709			Biodiversity Institute of Ontario	657	Limnephilidae	Limnephilinae	Anabolia	Anabolia bimaculata	Xin Zhou	xinzhou@uoguelph.ca	M	S	A		UV light			Paul Hebert	15-Aug-2006		Canada	Manitoba	Churchill		Ramsay Creek	58.731	-93.78
06Probe1135	DSTRI144-06	GU113791	Anabolia bimaculata	27	06Probe1135			Biodiversity Institute of Ontario	630	Limnephilidae	Limnephilinae	Anabolia	Anabolia bimaculata	Xin Zhou	xinzhou@uoguelph.ca	M	S	A					Jaclyn McCormick	19-Aug-2006		Canada	Manitoba	Churchill		Ramsey Creek	58.731	-93.78
06-PROBE-0836	DSTRI562-07	GU113786	Anabolia bimaculata	27	06-PROBE-0836			Biodiversity Institute of Ontario	658	Limnephilidae	Limnephilinae	Anabolia	Anabolia bimaculata	Xin Zhou	xinzhou@uoguelph.ca	M	S	A		Aug 13, or Aug 23, 2006. Possible collection dates confirmed by collector.				20-Aug-2006		Canada	Manitoba	Churchill		Ramsay Creek	58.731	-93.78
06Probe1014	DSTRI024-06	GU113792	Anabolia bimaculata	27	06Probe1014			Biodiversity Institute of Ontario	650	Limnephilidae	Limnephilinae	Anabolia	Anabolia bimaculata	Xin Zhou	xinzhou@uoguelph.ca	M	S	A					Jaclyn McCormick	22-Aug-2006		Canada	Manitoba	Churchill		Burnsite	58.618	-93.829
06Probe1134	DSTRI143-06	GU113790	Anabolia bimaculata	27	06Probe1134			Biodiversity Institute of Ontario	650	Limnephilidae	Limnephilinae	Anabolia	Anabolia bimaculata	Xin Zhou	xinzhou@uoguelph.ca	M	S	A					Jaclyn McCormick	19-Aug-2006		Canada	Manitoba	Churchill		Ramsey Creek	58.731	-93.78
06Probe1064	DSTRI073-06	GU113787	Anabolia bimaculata	27	06Probe1064			Biodiversity Institute of Ontario	650	Limnephilidae	Limnephilinae	Anabolia	Anabolia bimaculata	Xin Zhou	xinzhou@uoguelph.ca	M	S	A					Jaclyn McCormick	17-Aug-2006		Canada	Manitoba	Churchill		Burnsite	58.618	-93.829
06-PROBE-2767	DSTRI434-07	GU113793	Anabolia bimaculata	27	06-PROBE-2767			Biodiversity Institute of Ontario	622	Limnephilidae	Limnephilinae	Anabolia	Anabolia bimaculata	Xin Zhou	xinzhou@uoguelph.ca	M	S	A		UV light			Paul Hebert	15-Aug-2006		Canada	Manitoba	Churchill		Ramsay Creek	58.731	-93.78
06-PROBE-2848	DSTRI451-07	GU113794	Anabolia bimaculata	27	06-PROBE-2848			Biodiversity Institute of Ontario	623	Limnephilidae	Limnephilinae	Anabolia	Anabolia bimaculata	Xin Zhou	xinzhou@uoguelph.ca	M	S	A		UV light			Paul Hebert	17-Aug-2006		Canada	Manitoba	Churchill		Ramsay Creek	58.731	-93.78
06Probe1009	DSTRI019-06	GU113939	Asynarchus rossi	28	06Probe1009			Biodiversity Institute of Ontario	426	Limnephilidae	Limnephilinae	Asynarchus	Asynarchus rossi	Roger J. Blahnik	blahn003@umn.edu	M	S	A					Jaclyn McCormick	15-Aug-2006		Canada	Manitoba	Churchill		Ramsey Creek	58.731	-93.78
06-PROBE-0780	DSTRI177-07	GU113951	Asynarchus rossi	28	06-PROBE-0780			Biodiversity Institute of Ontario	603	Limnephilidae	Limnephilinae	Asynarchus	Asynarchus rossi	Roger J. Blahnik	blahn003@umn.edu	M	S	A		Aug 13, or Aug 23, 2006. Possible collection dates confirmed by collector.			Torbjorn Ekrem	13-Aug-2006		Canada	Manitoba	Churchill		Eastern Creek	58.754	-93.949
06Probe1140	DSTRI149-06	GU113933	Asynarchus rossi	28	06Probe1140			Biodiversity Institute of Ontario	651	Limnephilidae	Limnephilinae	Asynarchus	Asynarchus rossi	Roger J. Blahnik	blahn003@umn.edu	M	S	A					Jaclyn McCormick	19-Aug-2006		Canada	Manitoba	Churchill		Ramsey Creek	58.731	-93.78
06Probe1141	DSTRI150-06	GU113934	Asynarchus rossi	28	06Probe1141			Biodiversity Institute of Ontario	658	Limnephilidae	Limnephilinae	Asynarchus	Asynarchus rossi	Roger J. Blahnik	blahn003@umn.edu	M	S	A					Jaclyn McCormick	19-Aug-2006		Canada	Manitoba	Churchill		Ramsey Creek	58.731	-93.78
06Probe1139	DSTRI148-06	GU113932	Asynarchus rossi	28	06Probe1139			Biodiversity Institute of Ontario	658	Limnephilidae	Limnephilinae	Asynarchus	Asynarchus rossi	Roger J. Blahnik	blahn003@umn.edu	M	S	A					Jaclyn McCormick	19-Aug-2006		Canada	Manitoba	Churchill		Ramsey Creek	58.731	-93.78
06Probe1138	DSTRI147-06	GU113931	Asynarchus rossi	28	06Probe1138			Biodiversity Institute of Ontario	658	Limnephilidae	Limnephilinae	Asynarchus	Asynarchus rossi	Roger J. Blahnik	blahn003@umn.edu	M	S	A					Jaclyn McCormick	19-Aug-2006		Canada	Manitoba	Churchill		Ramsey Creek	58.731	-93.78
06Probe1132	DSTRI141-06	GU113930	Asynarchus rossi	28	06Probe1132			Biodiversity Institute of Ontario	658	Limnephilidae	Limnephilinae	Asynarchus	Asynarchus rossi	Roger J. Blahnik	blahn003@umn.edu	M	S	A					Jaclyn McCormick	23-Aug-2006		Canada	Manitoba	Churchill		Ramsey Creek	58.731	-93.78
06Probe1131	DSTRI140-06	GU113929	Asynarchus rossi	28	06Probe1131			Biodiversity Institute of Ontario	658	Limnephilidae	Limnephilinae	Asynarchus	Asynarchus rossi	Roger J. Blahnik	blahn003@umn.edu	M	S	A					Jaclyn McCormick	23-Aug-2006		Canada	Manitoba	Churchill		Ramsey Creek	58.731	-93.78
06Probe1130	DSTRI139-06	GU113928	Asynarchus rossi	28	06Probe1130			Biodiversity Institute of Ontario	658	Limnephilidae	Limnephilinae	Asynarchus	Asynarchus rossi	Roger J. Blahnik	blahn003@umn.edu	M	S	A					Jaclyn McCormick	23-Aug-2006		Canada	Manitoba	Churchill		Ramsey Creek	58.731	-93.78
06Probe1129	DSTRI138-06	GU113927	Asynarchus rossi	28	06Probe1129			Biodiversity Institute of Ontario	658	Limnephilidae	Limnephilinae	Asynarchus	Asynarchus rossi	Roger J. Blahnik	blahn003@umn.edu	M	S	A					Jaclyn McCormick	23-Aug-2006		Canada	Manitoba	Churchill		Ramsey Creek	58.731	-93.78
06Probe1128	DSTRI137-06	GU113926	Asynarchus rossi	28	06Probe1128	UMSP000126607		University of Minnesota Insect Collection	658	Limnephilidae	Limnephilinae	Asynarchus	Asynarchus rossi	Roger J. Blahnik	blahn003@umn.edu	M	S	A					Jaclyn McCormick	23-Aug-2006		Canada	Manitoba	Churchill		Ramsey Creek	58.731	-93.78
06Probe1123	DSTRI132-06	GU113925	Asynarchus rossi	28	06Probe1123			Biodiversity Institute of Ontario	658	Limnephilidae	Limnephilinae	Asynarchus	Asynarchus rossi	Roger J. Blahnik	blahn003@umn.edu	M	S	A					Jaclyn McCormick	23-Aug-2006		Canada	Manitoba	Churchill		Ramsey Creek	58.731	-93.78
06Probe1122	DSTRI131-06	GU113924	Asynarchus rossi	28	06Probe1122			Biodiversity Institute of Ontario	658	Limnephilidae	Limnephilinae	Asynarchus	Asynarchus rossi	Roger J. Blahnik	blahn003@umn.edu	M	S	A					Jaclyn McCormick	23-Aug-2006		Canada	Manitoba	Churchill		Ramsey Creek	58.731	-93.78
06Probe1121	DSTRI130-06	GU113923	Asynarchus rossi	28	06Probe1121			Biodiversity Institute of Ontario	658	Limnephilidae	Limnephilinae	Asynarchus	Asynarchus rossi	Roger J. Blahnik	blahn003@umn.edu	M	S	A					Jaclyn McCormick	23-Aug-2006		Canada	Manitoba	Churchill		Ramsey Creek	58.731	-93.78
06Probe1120	DSTRI129-06	GU113922	Asynarchus rossi	28	06Probe1120	UMSP000126608		University of Minnesota Insect Collection	658	Limnephilidae	Limnephilinae	Asynarchus	Asynarchus rossi	Roger J. Blahnik	blahn003@umn.edu	F	S	A					Jaclyn McCormick	23-Aug-2006		Canada	Manitoba	Churchill		Ramsey Creek	58.731	-93.78
06Probe1119	DSTRI128-06	GU113921	Asynarchus rossi	28	06Probe1119			Biodiversity Institute of Ontario	658	Limnephilidae	Limnephilinae	Asynarchus	Asynarchus rossi	Roger J. Blahnik	blahn003@umn.edu	M	S	A					Jaclyn McCormick	23-Aug-2006		Canada	Manitoba	Churchill		Ramsey Creek	58.731	-93.78
06Probe1058	DSTRI067-06	GU113920	Asynarchus rossi	28	06Probe1058			Biodiversity Institute of Ontario	658	Limnephilidae	Limnephilinae	Asynarchus	Asynarchus rossi	Roger J. Blahnik	blahn003@umn.edu	F	S	A					Jaclyn McCormick	17-Aug-2006		Canada	Manitoba	Churchill		Ramsey Creek	58.731	-93.78
06Probe1055	DSTRI064-06	GU113919	Asynarchus rossi	28	06Probe1055			Biodiversity Institute of Ontario	658	Limnephilidae	Limnephilinae	Asynarchus	Asynarchus rossi	Roger J. Blahnik	blahn003@umn.edu	M	S	A					Jaclyn McCormick	17-Aug-2006		Canada	Manitoba	Churchill		Ramsey Creek	58.731	-93.78
06Probe1025	DSTRI035-06	GU113918	Asynarchus rossi	28	06Probe1025			Biodiversity Institute of Ontario	658	Limnephilidae	Limnephilinae	Asynarchus	Asynarchus rossi	Roger J. Blahnik	blahn003@umn.edu	M	S	A					Jaclyn McCormick	17-Aug-2006		Canada	Manitoba	Churchill		Ramsey Creek	58.731	-93.78
06Probe1142	DSTRI151-06	GU113935	Asynarchus rossi	28	06Probe1142			Biodiversity Institute of Ontario	648	Limnephilidae	Limnephilinae	Asynarchus	Asynarchus rossi	Roger J. Blahnik	blahn003@umn.edu	M	S	A					Jaclyn McCormick	19-Aug-2006		Canada	Manitoba	Churchill		Ramsey Creek	58.731	-93.78
06Probe1143	DSTRI152-06	GU113936	Asynarchus rossi	28	06Probe1143			Biodiversity Institute of Ontario	658	Limnephilidae	Limnephilinae	Asynarchus	Asynarchus rossi	Roger J. Blahnik	blahn003@umn.edu	M	S	A					Jaclyn McCormick	19-Aug-2006		Canada	Manitoba	Churchill		Ramsey Creek	58.731	-93.78
06Probe0991	DSTRI001-06	GU113937	Asynarchus rossi	28	06Probe0991			Biodiversity Institute of Ontario	658	Limnephilidae	Limnephilinae	Asynarchus	Asynarchus rossi	Roger J. Blahnik	blahn003@umn.edu	M	S	A					Jaclyn McCormick	15-Aug-2006		Canada	Manitoba	Churchill		Ramsey Creek	58.731	-93.78
06Probe1008	DSTRI018-06	GU113938	Asynarchus rossi	28	06Probe1008			Biodiversity Institute of Ontario	658	Limnephilidae	Limnephilinae	Asynarchus	Asynarchus rossi	Roger J. Blahnik	blahn003@umn.edu	M	S	A					Jaclyn McCormick	15-Aug-2006		Canada	Manitoba	Churchill		Ramsey Creek	58.731	-93.78
06Probe1010	DSTRI020-06	GU113940	Asynarchus rossi	28	06Probe1010			Biodiversity Institute of Ontario	658	Limnephilidae	Limnephilinae	Asynarchus	Asynarchus rossi	Roger J. Blahnik	blahn003@umn.edu	M	S	A					Jaclyn McCormick	15-Aug-2006		Canada	Manitoba	Churchill		Ramsey Creek	58.731	-93.78
06Probe1011	DSTRI021-06	GU113941	Asynarchus rossi	28	06Probe1011			Biodiversity Institute of Ontario	658	Limnephilidae	Limnephilinae	Asynarchus	Asynarchus rossi	Roger J. Blahnik	blahn003@umn.edu	M	S	A					Jaclyn McCormick	15-Aug-2006		Canada	Manitoba	Churchill		Ramsey Creek	58.731	-93.78
06Probe1012	DSTRI022-06	GU113942	Asynarchus rossi	28	06Probe1012			Biodiversity Institute of Ontario	658	Limnephilidae	Limnephilinae	Asynarchus	Asynarchus rossi	Roger J. Blahnik	blahn003@umn.edu	M	S	A					Jaclyn McCormick	15-Aug-2006		Canada	Manitoba	Churchill		Ramsey Creek	58.731	-93.78
06Probe1013	DSTRI023-06	GU113943	Asynarchus rossi	28	06Probe1013			Biodiversity Institute of Ontario	658	Limnephilidae	Limnephilinae	Asynarchus	Asynarchus rossi	Roger J. Blahnik	blahn003@umn.edu	M	S	A					Jaclyn McCormick	15-Aug-2006		Canada	Manitoba	Churchill		Ramsey Creek	58.731	-93.78
06Probe1021	DSTRI031-06	GU113944	Asynarchus rossi	28	06Probe1021			Biodiversity Institute of Ontario	658	Limnephilidae	Limnephilinae	Asynarchus	Asynarchus rossi	Roger J. Blahnik	blahn003@umn.edu	M	S	A					Jaclyn McCormick	17-Aug-2006		Canada	Manitoba	Churchill		Ramsey Creek	58.731	-93.78
06Probe1022	DSTRI032-06	GU113945	Asynarchus rossi	28	06Probe1022			Biodiversity Institute of Ontario	658	Limnephilidae	Limnephilinae	Asynarchus	Asynarchus rossi	Roger J. Blahnik	blahn003@umn.edu	M	S	A					Jaclyn McCormick	17-Aug-2006		Canada	Manitoba	Churchill		Ramsey Creek	58.731	-93.78
06Probe1023	DSTRI033-06	GU113946	Asynarchus rossi	28	06Probe1023			Biodiversity Institute of Ontario	658	Limnephilidae	Limnephilinae	Asynarchus	Asynarchus rossi	Roger J. Blahnik	blahn003@umn.edu	M	S	A					Jaclyn McCormick	17-Aug-2006		Canada	Manitoba	Churchill		Ramsey Creek	58.731	-93.78
06Probe1024	DSTRI034-06	GU113947	Asynarchus rossi	28	06Probe1024			Biodiversity Institute of Ontario	658	Limnephilidae	Limnephilinae	Asynarchus	Asynarchus rossi	Roger J. Blahnik	blahn003@umn.edu	M	S	A					Jaclyn McCormick	17-Aug-2006		Canada	Manitoba	Churchill		Ramsey Creek	58.731	-93.78
06Probe1144	DSTRI153-06	GU113948	Asynarchus rossi	28	06Probe1144			Biodiversity Institute of Ontario	658	Limnephilidae	Limnephilinae	Asynarchus	Asynarchus rossi	Roger J. Blahnik	blahn003@umn.edu	M	S	A					Jaclyn McCormick	19-Aug-2006		Canada	Manitoba	Churchill		Ramsey Creek	58.73	-93.78
06-PROBE-0757	DSTRI154-07	GU113949	Asynarchus rossi	28	06-PROBE-0757			Biodiversity Institute of Ontario	658	Limnephilidae	Limnephilinae	Asynarchus	Asynarchus rossi	Roger J. Blahnik	blahn003@umn.edu	M	S	A		Aug 13, or Aug 23, 2006. Possible collection dates confirmed by collector.			Torbjorn Ekrem	13-Aug-2006		Canada	Manitoba	Churchill
06-PROBE-2849	DSTRI452-07	GU113950	Asynarchus rossi	28	06-PROBE-2849			Biodiversity Institute of Ontario	658	Limnephilidae	Limnephilinae	Asynarchus	Asynarchus rossi	Roger J. Blahnik	blahn003@umn.edu	M	S	A		UV light			Paul Hebert	17-Aug-2006		Canada	Manitoba	Churchill		Ramsay Creek	58.731	-93.78
06-PROBE-2857	DSTRI460-07	GU113952	Asynarchus rossi	28	06-PROBE-2857			Biodiversity Institute of Ontario	658	Limnephilidae	Limnephilinae	Asynarchus	Asynarchus rossi	Roger J. Blahnik	blahn003@umn.edu	M	S	A		UV light			Paul Hebert	17-Aug-2006		Canada	Manitoba	Churchill		Ramsay Creek	58.731	-93.78
06-PROBE-3030	DSTRI523-07	GU114272	Onocosmoecus unicolor	29	06-PROBE-3030			Biodiversity Institute of Ontario	658	Limnephilidae	Dicosmoecinae	Onocosmoecus	Onocosmoecus unicolor	Xin Zhou	xinzhou@uoguelph.ca	F	S	A		UV light. Roger Blahnik: `The same is basically true of Onocosmoecus. Three or 4 species were all synonymized in a revision of the genus by Wiggins. Not all of these are represented in our material. In our material there are 2 distinct color morphs (dark and light) and I thought that they might be different species. However, the color morphs do not follow the barcode pattern exactly. I listed the…			Paul Hebert	24-Aug-2006		Canada	Manitoba	Churchill		Churchill Northern Studies Centre	58.737	-93.819	15
07PROBE-01752	CUCAD402-07	GU114444	Asynarchus lapponicus	30	07PROBE-01752			Biodiversity Institute of Ontario	658	Limnephilidae	Limnephilinae	Asynarchus	Asynarchus lapponicus	Xin Zhou	xinzhou@uoguelph.ca	M	S	A		UV light			J.McGowan,J.Lankshear	22-Jul-2007		Canada	Manitoba	Churchill		Backyard, 111 Hearne St., Churchill	58.769	-94.16	8
07PROBE-01644	CUCAD294-07	GU114445	Asynarchus lapponicus	30	07PROBE-01644			Biodiversity Institute of Ontario	608	Limnephilidae	Limnephilinae	Asynarchus	Asynarchus lapponicus	Xin Zhou	xinzhou@uoguelph.ca	M	S	A					J.McGowan,J.Lankshear	16-Jul-2007		Canada	Manitoba	Churchill		Backyard, 111 Hearne St., Churchill	58.769	-94.16	8
06Probe1069	DSTRI078-06	GU113819	Asynarchus montanus	31	06Probe1069			Biodiversity Institute of Ontario	658	Limnephilidae	Limnephilinae	Asynarchus	Asynarchus montanus	Xin Zhou	xinzhou@uoguelph.ca	M	S	A					Jaclyn McCormick	17-Aug-2006		Canada	Manitoba	Churchill		Burnsite	58.618	-93.829
06Probe1070	DSTRI079-06	GU113821	Asynarchus montanus	31	06Probe1070			Biodiversity Institute of Ontario	650	Limnephilidae	Limnephilinae	Asynarchus	Asynarchus montanus	Xin Zhou	xinzhou@uoguelph.ca	M	S	A					Jaclyn McCormick	17-Aug-2006		Canada	Manitoba	Churchill		Burnsite	58.618	-93.829
06-PROBE-2911	DSTRI479-07	GU113808	Asynarchus montanus	31	06-PROBE-2911			Biodiversity Institute of Ontario	657	Limnephilidae	Limnephilinae	Asynarchus	Asynarchus montanus	Xin Zhou	xinzhou@uoguelph.ca	M	S	A		UV light			Paul Hebert	21-Aug-2006		Canada	Manitoba	Churchill		Twin Lakes Rd	58.629	-93.798
TRIC 0183.02	GUCAD143-08	GU113544	Asynarchus montanus	31	TRIC 0183.02			Biodiversity Institute of Ontario	612	Limnephilidae	Limnephilinae	Asynarchus	Asynarchus montanus	Roger J. Blahnik	blahn003@umn.edu	M	S	A					Paul Hebert	11-Aug-2002		Canada	Manitoba	Churchill		Churchill Northern Studies Centre	58.738	-93.819	15
06-PROBE-2756	DSTRI423-07	GU113888	Asynarchus montanus	31	06-PROBE-2756			Biodiversity Institute of Ontario	657	Limnephilidae	Limnephilinae	Asynarchus	Asynarchus montanus	Xin Zhou	xinzhou@uoguelph.ca	M	S	A		UV light			Paul Hebert	15-Aug-2006		Canada	Manitoba	Churchill		Ramsay Creek	58.731	-93.78
06-PROBE-2775	DSTRI442-07	GU113883	Asynarchus montanus	31	06-PROBE-2775			Biodiversity Institute of Ontario	657	Limnephilidae	Limnephilinae	Asynarchus	Asynarchus montanus	Xin Zhou	xinzhou@uoguelph.ca	M	S	A		UV light			Paul Hebert	15-Aug-2006		Canada	Manitoba	Churchill		Ramsay Creek	58.731	-93.78
06-PROBE-3063	DSTRI542-07	GU113873	Asynarchus montanus	31	06-PROBE-3063			Biodiversity Institute of Ontario	658	Limnephilidae	Limnephilinae	Asynarchus	Asynarchus montanus	Xin Zhou	xinzhou@uoguelph.ca	M	S	A		UV light			Paul Hebert	24-Aug-2006		Canada	Manitoba	Churchill		Twin Lakes	58.63	-93.798
06-PROBE-3058	DSTRI537-07	GU113862	Asynarchus montanus	31	06-PROBE-3058			Biodiversity Institute of Ontario	658	Limnephilidae	Limnephilinae	Asynarchus	Asynarchus montanus	Xin Zhou	xinzhou@uoguelph.ca	M	S	A		UV light			Paul Hebert	24-Aug-2006		Canada	Manitoba	Churchill		Twin Lakes	58.63	-93.798
06-PROBE-3056	DSTRI535-07	GU113856	Asynarchus montanus	31	06-PROBE-3056			Biodiversity Institute of Ontario	658	Limnephilidae	Limnephilinae	Asynarchus	Asynarchus montanus	Xin Zhou	xinzhou@uoguelph.ca	M	S	A		UV light			Paul Hebert	24-Aug-2006		Canada	Manitoba	Churchill		Twin Lakes	58.63	-93.798
06-PROBE-3007	DSTRI519-07	GU113849	Asynarchus montanus	31	06-PROBE-3007			Biodiversity Institute of Ontario	658	Limnephilidae	Limnephilinae	Asynarchus	Asynarchus montanus	Xin Zhou	xinzhou@uoguelph.ca	M	S	A		UV light			Paul Hebert	23-Aug-2006		Canada	Manitoba	Churchill		Ramsay Creek	58.731	-93.78
06-PROBE-2744	DSTRI411-07	GU113840	Asynarchus montanus	31	06-PROBE-2744			Biodiversity Institute of Ontario	657	Limnephilidae	Limnephilinae	Asynarchus	Asynarchus montanus	Xin Zhou	xinzhou@uoguelph.ca	M	S	A		UV light			Paul Hebert	15-Aug-2006		Canada	Manitoba	Churchill		Ramsay Creek	58.731	-93.78
06-PROBE-2941	DSTRI486-07	GU113810	Asynarchus montanus	31	06-PROBE-2941			Biodiversity Institute of Ontario	657	Limnephilidae	Limnephilinae	Asynarchus	Asynarchus montanus	Xin Zhou	xinzhou@uoguelph.ca	M	S	A		UV light			Paul Hebert	20-Aug-2006		Canada	Manitoba	Churchill		Churchill Northern Studies Centre	58.737	-93.819	15
HLC-10503	COC009-05	GU113590	Asynarchus montanus	31	HLC-10503			Biodiversity Institute of Ontario	658	Limnephilidae	Limnephilinae	Asynarchus	Asynarchus montanus	Xin Zhou	xinzhou@uoguelph.ca	M	S	A					Paul D.N. Hebert	22-Aug-2004		Canada	Manitoba	Churchill		Churchill Northern Studies Centre	58.73	-93.82
HLC-10537	COC043-05	GU113584	Asynarchus montanus	31	HLC-10537			Biodiversity Institute of Ontario	658	Limnephilidae	Limnephilinae	Asynarchus	Asynarchus montanus	Xin Zhou	xinzhou@uoguelph.ca	M	S	A					Paul D.N. Hebert	22-Aug-2004		Canada	Manitoba	Churchill		Churchill Northern Studies Centre	58.73	-93.82
TRIC 0180.02	GUCAD140-08	GU113539	Asynarchus montanus	31	TRIC 0180.02			Biodiversity Institute of Ontario	658	Limnephilidae	Limnephilinae	Asynarchus	Asynarchus montanus	Roger J. Blahnik	blahn003@umn.edu	F	S	A					Paul Hebert	11-Aug-2002		Canada	Manitoba	Churchill		Churchill Northern Studies Centre	58.738	-93.819	15
06-PROBE-3051	DSTRI530-07	GU113843	Asynarchus montanus	31	06-PROBE-3051			Biodiversity Institute of Ontario	658	Limnephilidae	Limnephilinae	Asynarchus	Asynarchus montanus	Xin Zhou	xinzhou@uoguelph.ca	M	S	A		UV light			Paul Hebert	24-Aug-2006		Canada	Manitoba	Churchill		Twin Lakes	58.63	-93.798
06-PROBE-3050	DSTRI529-07	GU113845	Asynarchus montanus	31	06-PROBE-3050			Biodiversity Institute of Ontario	658	Limnephilidae	Limnephilinae	Asynarchus	Asynarchus montanus	Xin Zhou	xinzhou@uoguelph.ca	M	S	A		UV light			Paul Hebert	24-Aug-2006		Canada	Manitoba	Churchill		Twin Lakes	58.63	-93.798
06-PROBE-2910	DSTRI478-07	GU113807	Asynarchus montanus	31	06-PROBE-2910			Biodiversity Institute of Ontario	619	Limnephilidae	Limnephilinae	Asynarchus	Asynarchus montanus	Xin Zhou	xinzhou@uoguelph.ca	M	S	A		UV light			Paul Hebert	21-Aug-2006		Canada	Manitoba	Churchill		Twin Lakes Rd	58.629	-93.798
06-PROBE-0765	DSTRI162-07	GU113880	Asynarchus montanus	31	06-PROBE-0765			Biodiversity Institute of Ontario	650	Limnephilidae	Limnephilinae	Asynarchus	Asynarchus montanus	Xin Zhou	xinzhou@uoguelph.ca	M	S	A		Aug 13, or Aug 23, 2006. Possible collection dates confirmed by collector.			Torbjorn Ekrem	13-Aug-2006		Canada	Manitoba	Churchill		Eastern Creek	58.754	-93.949
06-PROBE-0758	DSTRI155-07	GU113876	Asynarchus montanus	31	06-PROBE-0758			Biodiversity Institute of Ontario	650	Limnephilidae	Limnephilinae	Asynarchus	Asynarchus montanus	Xin Zhou	xinzhou@uoguelph.ca	M	S	A		Aug 13, or Aug 23, 2006. Possible collection dates confirmed by collector.			Torbjorn Ekrem	13-Aug-2006		Canada	Manitoba	Churchill		Eastern Creek	58.754	-93.949
06-PROBE-0062	DSTRI238-07	GU113861	Asynarchus montanus	31	06-PROBE-0062			Biodiversity Institute of Ontario	650	Limnephilidae	Limnephilinae	Asynarchus	Asynarchus montanus	Xin Zhou	xinzhou@uoguelph.ca	M	S	A		UV light			Paul Hebert	12-Aug-2006		Canada	Manitoba	Churchill		Churchill Northern Studies Centre	58.738	-93.819
06-PROBE-0064	DSTRI240-07	GU113857	Asynarchus montanus	31	06-PROBE-0064			Biodiversity Institute of Ontario	650	Limnephilidae	Limnephilinae	Asynarchus	Asynarchus montanus	Xin Zhou	xinzhou@uoguelph.ca	M	S	A		UV light			Paul Hebert	12-Aug-2006		Canada	Manitoba	Churchill		Churchill Northern Studies Centre	58.738	-93.819
06-PROBE-0061	DSTRI237-07	GU113854	Asynarchus montanus	31	06-PROBE-0061			Biodiversity Institute of Ontario	650	Limnephilidae	Limnephilinae	Asynarchus	Asynarchus montanus	Xin Zhou	xinzhou@uoguelph.ca	M	S	A		UV light			Paul Hebert	12-Aug-2006		Canada	Manitoba	Churchill		Churchill Northern Studies Centre	58.738	-93.819
06-PROBE-0093	DSTRI253-07	GU113863	Asynarchus montanus	31	06-PROBE-0093			Biodiversity Institute of Ontario	627	Limnephilidae	Limnephilinae	Asynarchus	Asynarchus montanus	Xin Zhou	xinzhou@uoguelph.ca	M	S	A		UV light			Paul Hebert	14-Aug-2006		Canada	Manitoba	Churchill		Ramsey Creek	58.73	-93.78
06-PROBE-0762	DSTRI159-07	GU113879	Asynarchus montanus	31	06-PROBE-0762			Biodiversity Institute of Ontario	629	Limnephilidae	Limnephilinae	Asynarchus	Asynarchus montanus	Xin Zhou	xinzhou@uoguelph.ca	M	S	A		Aug 13, or Aug 23, 2006. Possible collection dates confirmed by collector.			Torbjorn Ekrem	13-Aug-2006		Canada	Manitoba	Churchill		Eastern Creek	58.754	-93.949
06-PROBE-2770	DSTRI437-07	GU113895	Asynarchus montanus	31	06-PROBE-2770			Biodiversity Institute of Ontario	626	Limnephilidae	Limnephilinae	Asynarchus	Asynarchus montanus	Xin Zhou	xinzhou@uoguelph.ca	M	S	A		UV light			Paul Hebert	15-Aug-2006		Canada	Manitoba	Churchill		Ramsay Creek	58.731	-93.78
06-PROBE-2840	DSTRI445-07	GU113900	Asynarchus montanus	31	06-PROBE-2840			Biodiversity Institute of Ontario	623	Limnephilidae	Limnephilinae	Asynarchus	Asynarchus montanus	Xin Zhou	xinzhou@uoguelph.ca	M	S	A		UV light			Paul Hebert	17-Aug-2006		Canada	Manitoba	Churchill		Ramsay Creek	58.731	-93.78
06-PROBE-2907	DSTRI475-07	GU113804	Asynarchus montanus	31	06-PROBE-2907			Biodiversity Institute of Ontario	623	Limnephilidae	Limnephilinae	Asynarchus	Asynarchus montanus	Xin Zhou	xinzhou@uoguelph.ca	M	S	A		UV light			Paul Hebert	21-Aug-2006		Canada	Manitoba	Churchill		Twin Lakes Rd	58.629	-93.798
TRIC 0171.02	GUCAD131-08	GU113534	Asynarchus montanus	31	TRIC 0171.02			Biodiversity Institute of Ontario	381	Limnephilidae	Limnephilinae	Asynarchus	Asynarchus montanus	Paul Hebert	phebert@uoguelph.ca	F	S	A					Paul Hebert	11-Aug-2002		Canada	Manitoba	Churchill		Churchill Northern Studies Centre	58.738	-93.819	15
TRIC 0174.02	GUCAD134-08	GU113537	Asynarchus montanus	31	TRIC 0174.02			Biodiversity Institute of Ontario	381	Limnephilidae	Limnephilinae	Asynarchus	Asynarchus montanus	Xin Zhou	xinzhou@uoguelph.ca		S	A					Paul Hebert	11-Aug-2002		Canada	Manitoba	Churchill		Churchill Northern Studies Centre	58.738	-93.819	15
06-PROBE-0760	DSTRI157-07	GU113875	Asynarchus montanus	31	06-PROBE-0760			Biodiversity Institute of Ontario	658	Limnephilidae	Limnephilinae	Asynarchus	Asynarchus montanus	Xin Zhou	xinzhou@uoguelph.ca	M	S	A		Aug 13, or Aug 23, 2006. Possible collection dates confirmed by collector.			Torbjorn Ekrem	13-Aug-2006		Canada	Manitoba	Churchill		Eastern Creek	58.754	-93.949
06-PROBE-2850	DSTRI453-07	GU113901	Asynarchus montanus	31	06-PROBE-2850			Biodiversity Institute of Ontario	600	Limnephilidae	Limnephilinae	Asynarchus	Asynarchus montanus	Xin Zhou	xinzhou@uoguelph.ca	M	S	A		UV light			Paul Hebert	17-Aug-2006		Canada	Manitoba	Churchill		Ramsay Creek	58.731	-93.78
06-PROBE-2854	DSTRI457-07	GU113906	Asynarchus montanus	31	06-PROBE-2854			Biodiversity Institute of Ontario	641	Limnephilidae	Limnephilinae	Asynarchus	Asynarchus montanus	Xin Zhou	xinzhou@uoguelph.ca	M	S	A		UV light			Paul Hebert	17-Aug-2006		Canada	Manitoba	Churchill		Ramsay Creek	58.731	-93.78
07PROBE-01641	CUCAD291-07	GU114448	Asynarchus montanus	31	07PROBE-01641			Biodiversity Institute of Ontario	658	Limnephilidae	Limnephilinae	Asynarchus	Asynarchus montanus	Xin Zhou	xinzhou@uoguelph.ca	M	S	A					J.McGowan,J.Lankshear	16-Jul-2007		Canada	Manitoba	Churchill		Backyard, 111 Hearne St., Churchill	58.769	-94.16	8
07PROBE-01645	CUCAD295-07	GU114452	Asynarchus montanus	31	07PROBE-01645			Biodiversity Institute of Ontario	658	Limnephilidae	Limnephilinae	Asynarchus	Asynarchus montanus	Xin Zhou	xinzhou@uoguelph.ca	F	S	A					J.McGowan,J.Lankshear	16-Jul-2007		Canada	Manitoba	Churchill		Backyard, 111 Hearne St., Churchill	58.769	-94.16	8
07PROBE-01897	CUCAD547-07	GU114463	Asynarchus montanus	31	07PROBE-01897			Biodiversity Institute of Ontario	658	Limnephilidae	Limnephilinae	Asynarchus	Asynarchus montanus	Xin Zhou	xinzhou@uoguelph.ca		S	A		UV light			J.deWaad	19-Jul-2007		Canada	Manitoba	Churchill		Twin Lakes, cottage	58.63	-93.798	32
HLC-10506	COC012-05	GU113587	Asynarchus montanus	32	HLC-10506			Biodiversity Institute of Ontario	658	Limnephilidae	Limnephilinae	Asynarchus	Asynarchus montanus	Xin Zhou	xinzhou@uoguelph.ca	F	S	A					Paul D.N. Hebert	22-Aug-2004		Canada	Manitoba	Churchill		Churchill Northern Studies Centre	58.73	-93.82
06-PROBE-0766	DSTRI163-07	GU113881	Asynarchus montanus	32	06-PROBE-0766			Biodiversity Institute of Ontario	650	Limnephilidae	Limnephilinae	Asynarchus	Asynarchus montanus	Xin Zhou	xinzhou@uoguelph.ca	M	S	A		Aug 13, or Aug 23, 2006. Possible collection dates confirmed by collector.			Torbjorn Ekrem	13-Aug-2006		Canada	Manitoba	Churchill		Eastern Creek	58.754	-93.949
06-PROBE-2902	DSTRI470-07	GU113803	Asynarchus montanus	32	06-PROBE-2902			Biodiversity Institute of Ontario	647	Limnephilidae	Limnephilinae	Asynarchus	Asynarchus montanus	Xin Zhou	xinzhou@uoguelph.ca	M	S	A		UV light			Paul Hebert	21-Aug-2006		Canada	Manitoba	Churchill		Twin Lakes Rd	58.629	-93.798
06-PROBE-0767	DSTRI164-07	GU113882	Asynarchus montanus	32	06-PROBE-0767			Biodiversity Institute of Ontario	641	Limnephilidae	Limnephilinae	Asynarchus	Asynarchus montanus	Xin Zhou	xinzhou@uoguelph.ca	M	S	A		Aug 13, or Aug 23, 2006. Possible collection dates confirmed by collector.			Torbjorn Ekrem	13-Aug-2006		Canada	Manitoba	Churchill		Eastern Creek	58.754	-93.949
07PROBE-01387	CUCAD037-07	GU114456	Asynarchus montanus	32	07PROBE-01387			Biodiversity Institute of Ontario	658	Limnephilidae	Limnephilinae	Asynarchus	Asynarchus montanus	Xin Zhou	xinzhou@uoguelph.ca		S	A		UV light,GPS I_CNSC			P.Hebert	15-Jul-2007		Canada	Manitoba	Churchill		Churchill Northern Studies Centre	58.738	-93.819	15
TRIC 0182.02	GUCAD142-08	GU113535	Asynarchus montanus	32	TRIC 0182.02			Biodiversity Institute of Ontario	621	Limnephilidae	Limnephilinae	Asynarchus	Asynarchus montanus	Roger J. Blahnik	blahn003@umn.edu	M	S	A					Paul Hebert	11-Aug-2002		Canada	Manitoba	Churchill		Churchill Northern Studies Centre	58.738	-93.819	15
06-PROBE-2763	DSTRI430-07	GU113893	Asynarchus montanus	32	06-PROBE-2763			Biodiversity Institute of Ontario	657	Limnephilidae	Limnephilinae	Asynarchus	Asynarchus montanus	Xin Zhou	xinzhou@uoguelph.ca	M	S	A		UV light			Paul Hebert	15-Aug-2006		Canada	Manitoba	Churchill		Ramsay Creek	58.731	-93.78
06-PROBE-3059	DSTRI538-07	GU113855	Asynarchus montanus	32	06-PROBE-3059			Biodiversity Institute of Ontario	658	Limnephilidae	Limnephilinae	Asynarchus	Asynarchus montanus	Xin Zhou	xinzhou@uoguelph.ca	M	S	A		UV light			Paul Hebert	24-Aug-2006		Canada	Manitoba	Churchill		Twin Lakes	58.63	-93.798
06-PROBE-2963	DSTRI504-07	GU113799	Asynarchus montanus	32	06-PROBE-2963			Biodiversity Institute of Ontario	658	Limnephilidae	Limnephilinae	Asynarchus	Asynarchus montanus	Xin Zhou	xinzhou@uoguelph.ca	M	S	A		UV light			Paul Hebert	22-Aug-2006		Canada	Manitoba	Churchill		Twin Lakes	58.63	-93.798
HLC-10542	COC048-05	GU113586	Asynarchus montanus	32	HLC-10542			Biodiversity Institute of Ontario	658	Limnephilidae	Limnephilinae	Asynarchus	Asynarchus montanus	Xin Zhou	xinzhou@uoguelph.ca	M	S	A					Paul D.N. Hebert	22-Aug-2004		Canada	Manitoba	Churchill		Churchill Northern Studies Centre	58.73	-93.82
06-PROBE-0763	DSTRI160-07	GU113878	Asynarchus montanus	32	06-PROBE-0763			Biodiversity Institute of Ontario	650	Limnephilidae	Limnephilinae	Asynarchus	Asynarchus montanus	Xin Zhou	xinzhou@uoguelph.ca	M	S	A		Aug 13, or Aug 23, 2006. Possible collection dates confirmed by collector.			Torbjorn Ekrem	13-Aug-2006		Canada	Manitoba	Churchill		Eastern Creek	58.754	-93.949
06-PROBE-2762	DSTRI429-07	GU113889	Asynarchus montanus	32	06-PROBE-2762			Biodiversity Institute of Ontario	619	Limnephilidae	Limnephilinae	Asynarchus	Asynarchus montanus	Xin Zhou	xinzhou@uoguelph.ca	M	S	A		UV light			Paul Hebert	15-Aug-2006		Canada	Manitoba	Churchill		Ramsay Creek	58.731	-93.78
07PROBE-01640	CUCAD290-07	GU114446	Asynarchus montanus	32	07PROBE-01640			Biodiversity Institute of Ontario	658	Limnephilidae	Limnephilinae	Asynarchus	Asynarchus montanus	Xin Zhou	xinzhou@uoguelph.ca	M	S	A					J.McGowan,J.Lankshear	16-Jul-2007		Canada	Manitoba	Churchill		Backyard, 111 Hearne St., Churchill	58.769	-94.16	8
07PROBE-01642	CUCAD292-07	GU114464	Asynarchus montanus	32	07PROBE-01642			Biodiversity Institute of Ontario	658	Limnephilidae	Limnephilinae	Asynarchus	Asynarchus montanus	Xin Zhou	xinzhou@uoguelph.ca	M	S	A					J.McGowan,J.Lankshear	16-Jul-2007		Canada	Manitoba	Churchill		Backyard, 111 Hearne St., Churchill	58.769	-94.16	8
06-PROBE-2694	DSTRI362-07	GU113913	Asynarchus montanus	33	06-PROBE-2694			Biodiversity Institute of Ontario	657	Limnephilidae	Limnephilinae	Asynarchus	Asynarchus montanus	Xin Zhou	xinzhou@uoguelph.ca	M	S	A		UV light			Paul Hebert	15-Aug-2006		Canada	Manitoba	Churchill		Ramsay Creek	58.731	-93.78
06-PROBE-3055	DSTRI534-07	GU113797	Asynarchus montanus	33	06-PROBE-3055			Biodiversity Institute of Ontario	658	Limnephilidae	Limnephilinae	Asynarchus	Asynarchus montanus	Xin Zhou	xinzhou@uoguelph.ca	F	S	A		UV light			Paul Hebert	24-Aug-2006		Canada	Manitoba	Churchill		Twin Lakes	58.63	-93.798
07PROBE-01994	CUCAD644-07	GU114447	Asynarchus montanus	33	07PROBE-01994	UMSP000125950		University of Minnesota Insect Collection	658	Limnephilidae	Limnephilinae	Asynarchus	Asynarchus montanus	Roger J. Blahnik	blahn003@umn.edu	M	S	A		UV light (bucket),GPS I_Fen1			P.Hebert	20-Jul-2007		Canada	Manitoba	Churchill		Twin Lakes, Fen trap 1, on top of a small hill, ca. 100m from the closest pound	58.632	-93.788	34
06Probe1061	DSTRI070-06	GU113815	Asynarchus montanus	33	06Probe1061			Biodiversity Institute of Ontario	658	Limnephilidae	Limnephilinae	Asynarchus	Asynarchus montanus	Xin Zhou	xinzhou@uoguelph.ca	F	S	A					Jaclyn McCormick	19-Aug-2006		Canada	Manitoba	Churchill		Burnsite	58.618	-93.829
HLC-10586	COC092-05	GU113591	Asynarchus montanus	33	HLC-10586			Biodiversity Institute of Ontario	539	Limnephilidae	Limnephilinae	Asynarchus	Asynarchus montanus	Xin Zhou	xinzhou@uoguelph.ca	M	S	A					Paul D.N. Hebert	22-Aug-2004		Canada	Manitoba	Churchill		Churchill Northern Studies Centre	58.73	-93.82
06-PROBE-3054	DSTRI533-07	GU113852	Asynarchus montanus	33	06-PROBE-3054			Biodiversity Institute of Ontario	658	Limnephilidae	Limnephilinae	Asynarchus	Asynarchus montanus	Xin Zhou	xinzhou@uoguelph.ca	F	S	A		UV light			Paul Hebert	24-Aug-2006		Canada	Manitoba	Churchill		Twin Lakes	58.63	-93.798
06-PROBE-2705	DSTRI372-07	GU113827	Asynarchus montanus	33	06-PROBE-2705			Biodiversity Institute of Ontario	657	Limnephilidae	Limnephilinae	Asynarchus	Asynarchus montanus	Xin Zhou	xinzhou@uoguelph.ca	M	S	A		UV light			Paul Hebert	15-Aug-2006		Canada	Manitoba	Churchill		Ramsay Creek	58.731	-93.78
06-PROBE-3068	DSTRI546-07	GU113870	Asynarchus montanus	33	06-PROBE-3068			Biodiversity Institute of Ontario	658	Limnephilidae	Limnephilinae	Asynarchus	Asynarchus montanus	Xin Zhou	xinzhou@uoguelph.ca	M	S	A		UV light			Paul Hebert	24-Aug-2006		Canada	Manitoba	Churchill		Twin Lakes, near landing	58.617	-93.783
07PROBE-01884	CUCAD534-07	GU114462	Asynarchus montanus	33	07PROBE-01884	UMSP000125947		University of Minnesota Insect Collection	657	Limnephilidae	Limnephilinae	Asynarchus	Asynarchus montanus	Roger J. Blahnik	blahn003@umn.edu	M	S	A					J.deWaad	16-Jul-2007		Canada	Manitoba	Churchill		Churchill flats	58.76	-94.175	2
06-PROBE-2737	DSTRI404-07	GU113834	Asynarchus montanus	33	06-PROBE-2737			Biodiversity Institute of Ontario	606	Limnephilidae	Limnephilinae	Asynarchus	Asynarchus montanus	Xin Zhou	xinzhou@uoguelph.ca	M	S	A		UV light			Paul Hebert	15-Aug-2006		Canada	Manitoba	Churchill		Ramsay Creek	58.731	-93.78
06-PROBE-2906	DSTRI474-07	GU113801	Asynarchus montanus	33	06-PROBE-2906			Biodiversity Institute of Ontario	657	Limnephilidae	Limnephilinae	Asynarchus	Asynarchus montanus	Xin Zhou	xinzhou@uoguelph.ca	M	S	A		UV light			Paul Hebert	21-Aug-2006		Canada	Manitoba	Churchill		Twin Lakes Rd	58.629	-93.798
06-PROBE-2912	DSTRI480-07	GU113806	Asynarchus montanus	33	06-PROBE-2912			Biodiversity Institute of Ontario	652	Limnephilidae	Limnephilinae	Asynarchus	Asynarchus montanus	Xin Zhou	xinzhou@uoguelph.ca	M	S	A		UV light			Paul Hebert	21-Aug-2006		Canada	Manitoba	Churchill		Twin Lakes Rd	58.629	-93.798
06-PROBE-2884	DSTRI464-07	GU113902	Asynarchus montanus	33	06-PROBE-2884			Biodiversity Institute of Ontario	657	Limnephilidae	Limnephilinae	Asynarchus	Asynarchus montanus	Xin Zhou	xinzhou@uoguelph.ca	M	S	A		UV light			Paul Hebert	19-Aug-2006		Canada	Manitoba	Churchill		Churchill Northern Studies Centre	58.737	-93.819	15
06-PROBE-2853	DSTRI456-07	GU113903	Asynarchus montanus	33	06-PROBE-2853			Biodiversity Institute of Ontario	657	Limnephilidae	Limnephilinae	Asynarchus	Asynarchus montanus	Xin Zhou	xinzhou@uoguelph.ca	M	S	A		UV light			Paul Hebert	17-Aug-2006		Canada	Manitoba	Churchill		Ramsay Creek	58.731	-93.78
06-PROBE-2734	DSTRI401-07	GU113832	Asynarchus montanus	33	06-PROBE-2734			Biodiversity Institute of Ontario	657	Limnephilidae	Limnephilinae	Asynarchus	Asynarchus montanus	Xin Zhou	xinzhou@uoguelph.ca	M	S	A		UV light			Paul Hebert	15-Aug-2006		Canada	Manitoba	Churchill		Ramsay Creek	58.731	-93.78
06-PROBE-2741	DSTRI408-07	GU113835	Asynarchus montanus	33	06-PROBE-2741			Biodiversity Institute of Ontario	657	Limnephilidae	Limnephilinae	Asynarchus	Asynarchus montanus	Xin Zhou	xinzhou@uoguelph.ca	M	S	A		UV light			Paul Hebert	15-Aug-2006		Canada	Manitoba	Churchill		Ramsay Creek	58.731	-93.78
06-PROBE-2964	DSTRI505-07	GU113837	Asynarchus montanus	33	06-PROBE-2964			Biodiversity Institute of Ontario	658	Limnephilidae	Limnephilinae	Asynarchus	Asynarchus montanus	Xin Zhou	xinzhou@uoguelph.ca	M	S	A		UV light			Paul Hebert	22-Aug-2006		Canada	Manitoba	Churchill		Twin Lakes	58.63	-93.798
06-PROBE-3052	DSTRI531-07	GU113841	Asynarchus montanus	33	06-PROBE-3052			Biodiversity Institute of Ontario	658	Limnephilidae	Limnephilinae	Asynarchus	Asynarchus montanus	Xin Zhou	xinzhou@uoguelph.ca	M	S	A		UV light			Paul Hebert	24-Aug-2006		Canada	Manitoba	Churchill		Twin Lakes	58.63	-93.798
06-PROBE-3049	DSTRI528-07	GU113850	Asynarchus montanus	33	06-PROBE-3049			Biodiversity Institute of Ontario	658	Limnephilidae	Limnephilinae	Asynarchus	Asynarchus montanus	Xin Zhou	xinzhou@uoguelph.ca	M	S	A		UV light			Paul Hebert	24-Aug-2006		Canada	Manitoba	Churchill		Twin Lakes	58.63	-93.798
06-PROBE-3053	DSTRI532-07	GU113851	Asynarchus montanus	33	06-PROBE-3053			Biodiversity Institute of Ontario	658	Limnephilidae	Limnephilinae	Asynarchus	Asynarchus montanus	Xin Zhou	xinzhou@uoguelph.ca	M	S	A		UV light			Paul Hebert	24-Aug-2006		Canada	Manitoba	Churchill		Twin Lakes	58.63	-93.798
06-PROBE-0063	DSTRI239-07	GU113859	Asynarchus montanus	33	06-PROBE-0063			Biodiversity Institute of Ontario	658	Limnephilidae	Limnephilinae	Asynarchus	Asynarchus montanus	Xin Zhou	xinzhou@uoguelph.ca	M	S	A		UV light			Paul Hebert	12-Aug-2006		Canada	Manitoba	Churchill		Churchill Northern Studies Centre	58.738	-93.819
06-PROBE-3062	DSTRI541-07	GU113860	Asynarchus montanus	33	06-PROBE-3062			Biodiversity Institute of Ontario	658	Limnephilidae	Limnephilinae	Asynarchus	Asynarchus montanus	Xin Zhou	xinzhou@uoguelph.ca	M	S	A		UV light			Paul Hebert	24-Aug-2006		Canada	Manitoba	Churchill		Twin Lakes	58.63	-93.798
06-PROBE-0115	DSTRI270-07	GU113866	Asynarchus montanus	33	06-PROBE-0115			Biodiversity Institute of Ontario	658	Limnephilidae	Limnephilinae	Asynarchus	Asynarchus montanus	Xin Zhou	xinzhou@uoguelph.ca	M	S	A		UV light			Paul Hebert	14-Aug-2006		Canada	Manitoba	Churchill		Ramsey Creek	58.73	-93.78
06-PROBE-2625	DSTRI326-07	GU113868	Asynarchus montanus	33	06-PROBE-2625			Biodiversity Institute of Ontario	657	Limnephilidae	Limnephilinae	Asynarchus	Asynarchus montanus	Xin Zhou	xinzhou@uoguelph.ca	M	S	A		UV light			Paul Hebert	14-Aug-2006		Canada	Manitoba	Churchill		CNSC, Site 1, nr. Ft. Churchill	58.73	-93.83	11
06-PROBE-3070	DSTRI547-07	GU113869	Asynarchus montanus	33	06-PROBE-2776			Biodiversity Institute of Ontario	658	Limnephilidae	Limnephilinae	Asynarchus	Asynarchus montanus	Xin Zhou	xinzhou@uoguelph.ca	M	S	A		UV light			Paul Hebert	15-Aug-2006		Canada	Manitoba	Churchill		Ramsay Creek	58.731	-93.78
06-PROBE-3066	DSTRI545-07	GU113871	Asynarchus montanus	33	06-PROBE-3066			Biodiversity Institute of Ontario	658	Limnephilidae	Limnephilinae	Asynarchus	Asynarchus montanus	Xin Zhou	xinzhou@uoguelph.ca	M	S	A		UV light			Paul Hebert	24-Aug-2006		Canada	Manitoba	Churchill		Twin Lakes	58.63	-93.798
06-PROBE-3064	DSTRI543-07	GU113872	Asynarchus montanus	33	06-PROBE-3064			Biodiversity Institute of Ontario	658	Limnephilidae	Limnephilinae	Asynarchus	Asynarchus montanus	Xin Zhou	xinzhou@uoguelph.ca	M	S	A		UV light			Paul Hebert	24-Aug-2006		Canada	Manitoba	Churchill		Twin Lakes	58.63	-93.798
06-PROBE-2703	DSTRI370-07	GU113884	Asynarchus montanus	33	06-PROBE-2703			Biodiversity Institute of Ontario	657	Limnephilidae	Limnephilinae	Asynarchus	Asynarchus montanus	Xin Zhou	xinzhou@uoguelph.ca	M	S	A		UV light			Paul Hebert	15-Aug-2006		Canada	Manitoba	Churchill		Ramsay Creek	58.731	-93.78
06-PROBE-2876	DSTRI463-07	GU113907	Asynarchus montanus	33	06-PROBE-2876			Biodiversity Institute of Ontario	657	Limnephilidae	Limnephilinae	Asynarchus	Asynarchus montanus	Xin Zhou	xinzhou@uoguelph.ca	M	S	A		UV light			Paul Hebert	19-Aug-2006		Canada	Manitoba	Churchill		Twin Lakes	58.63	-93.798
06-PROBE-2666	DSTRI353-07	GU113908	Asynarchus montanus	33	06-PROBE-2666			Biodiversity Institute of Ontario	657	Limnephilidae	Limnephilinae	Asynarchus	Asynarchus montanus	Xin Zhou	xinzhou@uoguelph.ca	M	S	A		UV light			Paul Hebert	15-Aug-2006		Canada	Manitoba	Churchill		Churchill Northern Studies Centre	58.737	-93.819	15
06-PROBE-2769	DSTRI436-07	GU113896	Asynarchus montanus	33	06-PROBE-2769			Biodiversity Institute of Ontario	657	Limnephilidae	Limnephilinae	Asynarchus	Asynarchus montanus	Xin Zhou	xinzhou@uoguelph.ca	M	S	A		UV light			Paul Hebert	15-Aug-2006		Canada	Manitoba	Churchill		Ramsay Creek	58.731	-93.78
06-PROBE-2852	DSTRI455-07	GU113904	Asynarchus montanus	33	06-PROBE-2852			Biodiversity Institute of Ontario	655	Limnephilidae	Limnephilinae	Asynarchus	Asynarchus montanus	Xin Zhou	xinzhou@uoguelph.ca	M	S	A		UV light			Paul Hebert	17-Aug-2006		Canada	Manitoba	Churchill		Ramsay Creek	58.731	-93.78
06-PROBE-2701	DSTRI368-07	GU113909	Asynarchus montanus	33	06-PROBE-2701			Biodiversity Institute of Ontario	657	Limnephilidae	Limnephilinae	Asynarchus	Asynarchus montanus	Xin Zhou	xinzhou@uoguelph.ca	M	S	A		UV light			Paul Hebert	15-Aug-2006		Canada	Manitoba	Churchill		Ramsay Creek	58.731	-93.78
06-PROBE-2642	DSTRI341-07	GU113910	Asynarchus montanus	33	06-PROBE-2642			Biodiversity Institute of Ontario	657	Limnephilidae	Limnephilinae	Asynarchus	Asynarchus montanus	Xin Zhou	xinzhou@uoguelph.ca	M	S	A					Paul Hebert	14-Aug-2006		Canada	Manitoba	Churchill		Site 2	58.727	-93.833	13
06-PROBE-2639	DSTRI340-07	GU113911	Asynarchus montanus	33	06-PROBE-2639			Biodiversity Institute of Ontario	657	Limnephilidae	Limnephilinae	Asynarchus	Asynarchus montanus	Xin Zhou	xinzhou@uoguelph.ca	M	S	A		UV light			Paul Hebert	14-Aug-2006		Canada	Manitoba	Churchill		CNSC, Site 1, nr. Ft. Churchill	58.73	-93.83	11
06-PROBE-2648	DSTRI343-07	GU113912	Asynarchus montanus	33	06-PROBE-2648			Biodiversity Institute of Ontario	657	Limnephilidae	Limnephilinae	Asynarchus	Asynarchus montanus	Xin Zhou	xinzhou@uoguelph.ca	M	S	A					Paul Hebert	14-Aug-2006		Canada	Manitoba	Churchill		Site 3	58.725	-93.841	12
06-PROBE-2698	DSTRI365-07	GU113915	Asynarchus montanus	33	06-PROBE-2698			Biodiversity Institute of Ontario	657	Limnephilidae	Limnephilinae	Asynarchus	Asynarchus montanus	Xin Zhou	xinzhou@uoguelph.ca	F	S	A		UV light			Paul Hebert	15-Aug-2006		Canada	Manitoba	Churchill		Ramsay Creek	58.731	-93.78
06-PROBE-2697	DSTRI364-07	GU113916	Asynarchus montanus	33	06-PROBE-2697			Biodiversity Institute of Ontario	657	Limnephilidae	Limnephilinae	Asynarchus	Asynarchus montanus	Xin Zhou	xinzhou@uoguelph.ca	M	S	A		UV light			Paul Hebert	15-Aug-2006		Canada	Manitoba	Churchill		Ramsay Creek	58.731	-93.78
07PROBE-01993	CUCAD643-07	GU114449	Asynarchus montanus	33	07PROBE-01993	UMSP000125949		University of Minnesota Insect Collection	658	Limnephilidae	Limnephilinae	Asynarchus	Asynarchus montanus	Roger J. Blahnik	blahn003@umn.edu	M	S	A		UV light (bucket),GPS I_Fen1			P.Hebert	20-Jul-2007		Canada	Manitoba	Churchill		Twin Lakes, Fen trap 1, on top of a small hill, ca. 100m from the closest pound	58.632	-93.788	34
07PROBE-01992	CUCAD642-07	GU114450	Asynarchus montanus	33	07PROBE-01992	UMSP000125948		University of Minnesota Insect Collection	658	Limnephilidae	Limnephilinae	Asynarchus	Asynarchus montanus	Roger J. Blahnik	blahn003@umn.edu	M	S	A		UV light (bucket),GPS I_Fen1			P.Hebert	20-Jul-2007		Canada	Manitoba	Churchill		Twin Lakes, Fen trap 1, on top of a small hill, ca. 100m from the closest pound	58.632	-93.788	34
07PROBE-01996	CUCAD646-07	GU114451	Asynarchus montanus	33	07PROBE-01996	UMSP000125951		University of Minnesota Insect Collection	658	Limnephilidae	Limnephilinae	Asynarchus	Asynarchus montanus	Roger J. Blahnik	blahn003@umn.edu	M	S	A		UV light (bucket),GPS I_Fen1			P.Hebert	20-Jul-2007		Canada	Manitoba	Churchill		Twin Lakes, Fen trap 1, on top of a small hill, ca. 100m from the closest pound	58.632	-93.788	34
07PROBE-01751	CUCAD401-07	GU114453	Asynarchus montanus	33	07PROBE-01751			Biodiversity Institute of Ontario	658	Limnephilidae	Limnephilinae	Asynarchus	Asynarchus montanus	Xin Zhou	xinzhou@uoguelph.ca		S	A		UV light			J.McGowan,J.Lankshear	22-Jul-2007		Canada	Manitoba	Churchill		Backyard, 111 Hearne St., Churchill	58.769	-94.16	8
07PROBE-01804	CUCAD454-07	GU114454	Asynarchus montanus	33	07PROBE-01804			Biodiversity Institute of Ontario	658	Limnephilidae	Limnephilinae	Asynarchus	Asynarchus montanus	Xin Zhou	xinzhou@uoguelph.ca	M	S	A		GPS I_EASTCK			X.Zhou	17-Jul-2007		Canada	Manitoba	Churchill		Eastern Creek, 20 m aside dirt road	58.76	-93.952	3
07PROBE-01388	CUCAD038-07	GU114455	Asynarchus montanus	33	07PROBE-01388			Biodiversity Institute of Ontario	658	Limnephilidae	Limnephilinae	Asynarchus	Asynarchus montanus	Xin Zhou	xinzhou@uoguelph.ca		S	A		UV light,GPS I_CNSC			P.Hebert	15-Jul-2007		Canada	Manitoba	Churchill		Churchill Northern Studies Centre	58.738	-93.819	15
07PROBE-01386	CUCAD036-07	GU114457	Asynarchus montanus	33	07PROBE-01386			Biodiversity Institute of Ontario	658	Limnephilidae	Limnephilinae	Asynarchus	Asynarchus montanus	Xin Zhou	xinzhou@uoguelph.ca		S	A		UV light,GPS I_CNSC			P.Hebert	15-Jul-2007		Canada	Manitoba	Churchill		Churchill Northern Studies Centre	58.738	-93.819	15
07PROBE-01385	CUCAD035-07	GU114458	Asynarchus montanus	33	07PROBE-01385			Biodiversity Institute of Ontario	658	Limnephilidae	Limnephilinae	Asynarchus	Asynarchus montanus	Xin Zhou	xinzhou@uoguelph.ca		S	A		UV light,GPS I_CNSC			P.Hebert	15-Jul-2007		Canada	Manitoba	Churchill		Churchill Northern Studies Centre	58.738	-93.819	15
07PROBE-01896	CUCAD546-07	GU114460	Asynarchus montanus	33	07PROBE-01896	UMSP000125945		University of Minnesota Insect Collection	658	Limnephilidae	Limnephilinae	Asynarchus	Asynarchus montanus	Roger J. Blahnik	blahn003@umn.edu	M	S	A		UV light			J.deWaad	19-Jul-2007		Canada	Manitoba	Churchill		Twin Lakes, cottage	58.63	-93.798	32
07PROBE-01643	CUCAD293-07	GU114461	Asynarchus montanus	33	07PROBE-01643			Biodiversity Institute of Ontario	658	Limnephilidae	Limnephilinae	Asynarchus	Asynarchus montanus	Xin Zhou	xinzhou@uoguelph.ca	M	S	A					J.McGowan,J.Lankshear	16-Jul-2007		Canada	Manitoba	Churchill		Backyard, 111 Hearne St., Churchill	58.769	-94.16	8
07PROBE-01433	CUCAD083-07	GU114465	Asynarchus montanus	33	07PROBE-01433			Biodiversity Institute of Ontario	658	Limnephilidae	Limnephilinae	Asynarchus	Asynarchus montanus	Xin Zhou	xinzhou@uoguelph.ca		S	A		UV light (bucket),GPS I_Fen2			P.Hebert	20-Jul-2007		Canada	Manitoba	Churchill		Twin Lakes, Fen trap 2, by dirt road	58.654	-93.829	10
07PROBE-01436	CUCAD086-07	GU114466	Asynarchus montanus	33	07PROBE-01436			Biodiversity Institute of Ontario	658	Limnephilidae	Limnephilinae	Asynarchus	Asynarchus montanus	Xin Zhou	xinzhou@uoguelph.ca		S	A		UV light (bucket),GPS I_Fen2			P.Hebert	20-Jul-2007		Canada	Manitoba	Churchill		Twin Lakes, Fen trap 2, by dirt road	58.654	-93.829	10
07PROBE-01434	CUCAD084-07	GU114467	Asynarchus montanus	33	07PROBE-01434			Biodiversity Institute of Ontario	658	Limnephilidae	Limnephilinae	Asynarchus	Asynarchus montanus	Xin Zhou	xinzhou@uoguelph.ca		S	A		UV light (bucket),GPS I_Fen2			P.Hebert	20-Jul-2007		Canada	Manitoba	Churchill		Twin Lakes, Fen trap 2, by dirt road	58.654	-93.829	10
07PROBE-01437	CUCAD087-07	GU114468	Asynarchus montanus	33	07PROBE-01437			Biodiversity Institute of Ontario	658	Limnephilidae	Limnephilinae	Asynarchus	Asynarchus montanus	Xin Zhou	xinzhou@uoguelph.ca		S	A		UV light (bucket),GPS I_Fen2			P.Hebert	20-Jul-2007		Canada	Manitoba	Churchill		Twin Lakes, Fen trap 2, by dirt road	58.654	-93.829	10
07PROBE-01438	CUCAD088-07	GU114469	Asynarchus montanus	33	07PROBE-01438			Biodiversity Institute of Ontario	658	Limnephilidae	Limnephilinae	Asynarchus	Asynarchus montanus	Xin Zhou	xinzhou@uoguelph.ca	M	S	A		UV light (bucket),GPS I_Fen2			P.Hebert	20-Jul-2007		Canada	Manitoba	Churchill		Twin Lakes, Fen trap 2, by dirt road	58.654	-93.829	10
07PROBE-01439	CUCAD089-07	GU114470	Asynarchus montanus	33	07PROBE-01439			Biodiversity Institute of Ontario	658	Limnephilidae	Limnephilinae	Asynarchus	Asynarchus montanus	Xin Zhou	xinzhou@uoguelph.ca		S	A		UV light (bucket),GPS I_Fen2			P.Hebert	20-Jul-2007		Canada	Manitoba	Churchill		Twin Lakes, Fen trap 2, by dirt road	58.654	-93.829	10
06-PROBE-3010	DSTRI522-07	GU113844	Asynarchus montanus	33	06-PROBE-3010			Biodiversity Institute of Ontario	658	Limnephilidae	Limnephilinae	Asynarchus	Asynarchus montanus	Xin Zhou	xinzhou@uoguelph.ca	M	S	A		UV light			Paul Hebert	23-Aug-2006		Canada	Manitoba	Churchill		Ramsay Creek	58.731	-93.78
06-PROBE-3006	DSTRI518-07	GU113846	Asynarchus montanus	33	06-PROBE-3006			Biodiversity Institute of Ontario	658	Limnephilidae	Limnephilinae	Asynarchus	Asynarchus montanus	Xin Zhou	xinzhou@uoguelph.ca	M	S	A		UV light			Paul Hebert	23-Aug-2006		Canada	Manitoba	Churchill		Ramsay Creek	58.731	-93.78
06-PROBE-2752	DSTRI419-07	GU113886	Asynarchus montanus	33	06-PROBE-2752			Biodiversity Institute of Ontario	657	Limnephilidae	Limnephilinae	Asynarchus	Asynarchus montanus	Xin Zhou	xinzhou@uoguelph.ca	M	S	A		UV light			Paul Hebert	15-Aug-2006		Canada	Manitoba	Churchill		Ramsay Creek	58.731	-93.78
06-PROBE-2760	DSTRI427-07	GU113891	Asynarchus montanus	33	06-PROBE-2760			Biodiversity Institute of Ontario	657	Limnephilidae	Limnephilinae	Asynarchus	Asynarchus montanus	Xin Zhou	xinzhou@uoguelph.ca	M	S	A		UV light			Paul Hebert	15-Aug-2006		Canada	Manitoba	Churchill		Ramsay Creek	58.731	-93.78
06-PROBE-2732	DSTRI399-07	GU113824	Asynarchus montanus	33	06-PROBE-2732			Biodiversity Institute of Ontario	657	Limnephilidae	Limnephilinae	Asynarchus	Asynarchus montanus	Xin Zhou	xinzhou@uoguelph.ca	M	S	A		UV light			Paul Hebert	15-Aug-2006		Canada	Manitoba	Churchill		Ramsay Creek	58.731	-93.78
06-PROBE-2731	DSTRI398-07	GU113825	Asynarchus montanus	33	06-PROBE-2731			Biodiversity Institute of Ontario	657	Limnephilidae	Limnephilinae	Asynarchus	Asynarchus montanus	Xin Zhou	xinzhou@uoguelph.ca	M	S	A		UV light			Paul Hebert	15-Aug-2006		Canada	Manitoba	Churchill		Ramsay Creek	58.731	-93.78
06-PROBE-2717	DSTRI384-07	GU113829	Asynarchus montanus	33	06-PROBE-2717			Biodiversity Institute of Ontario	657	Limnephilidae	Limnephilinae	Asynarchus	Asynarchus montanus	Xin Zhou	xinzhou@uoguelph.ca	M	S	A		UV light			Paul Hebert	15-Aug-2006		Canada	Manitoba	Churchill		Ramsay Creek	58.731	-93.78
06-PROBE-2727	DSTRI394-07	GU113831	Asynarchus montanus	33	06-PROBE-2727			Biodiversity Institute of Ontario	657	Limnephilidae	Limnephilinae	Asynarchus	Asynarchus montanus	Xin Zhou	xinzhou@uoguelph.ca	M	S	A		UV light			Paul Hebert	15-Aug-2006		Canada	Manitoba	Churchill		Ramsay Creek	58.731	-93.78
06Probe1056	DSTRI065-06	GU113812	Asynarchus montanus	33	06Probe1056			Biodiversity Institute of Ontario	658	Limnephilidae	Limnephilinae	Asynarchus	Asynarchus montanus	Xin Zhou	xinzhou@uoguelph.ca	M	S	A					Jaclyn McCormick	17-Aug-2006		Canada	Manitoba	Churchill		Ramsey Creek	58.731	-93.78
06Probe1059	DSTRI068-06	GU113814	Asynarchus montanus	33	06Probe1059			Biodiversity Institute of Ontario	658	Limnephilidae	Limnephilinae	Asynarchus	Asynarchus montanus	Xin Zhou	xinzhou@uoguelph.ca	F	S	A					Jaclyn McCormick	15-Aug-2006		Canada	Manitoba	Churchill		Burnsite	58.618	-93.829
06-PROBE-0266	DSCNI041-07	GU113816	Asynarchus montanus	33	06-PROBE-0266			Biodiversity Institute of Ontario	658	Limnephilidae	Limnephilinae	Asynarchus	Asynarchus montanus	Xin Zhou	xinzhou@uoguelph.ca	M	S	A					P.Hebert	25-Aug-2006		Canada	Manitoba	Churchill		Churchill Northern Studies Centre	58.737	-93.819	15
06-PROBE-2960	DSTRI501-07	GU113820	Asynarchus montanus	33	06-PROBE-2960			Biodiversity Institute of Ontario	657	Limnephilidae	Limnephilinae	Asynarchus	Asynarchus montanus	Xin Zhou	xinzhou@uoguelph.ca	M	S	A		UV light			Paul Hebert	22-Aug-2006		Canada	Manitoba	Churchill		Twin Lakes	58.63	-93.798
06-PROBE-2909	DSTRI477-07	GU113805	Asynarchus montanus	33	06-PROBE-2909			Biodiversity Institute of Ontario	657	Limnephilidae	Limnephilinae	Asynarchus	Asynarchus montanus	Xin Zhou	xinzhou@uoguelph.ca	M	S	A		UV light			Paul Hebert	21-Aug-2006		Canada	Manitoba	Churchill		Twin Lakes Rd	58.629	-93.798
06-PROBE-2947	DSTRI491-07	GU113811	Asynarchus montanus	33	06-PROBE-2947			Biodiversity Institute of Ontario	657	Limnephilidae	Limnephilinae	Asynarchus	Asynarchus montanus	Xin Zhou	xinzhou@uoguelph.ca	M	S	A		UV light			Paul Hebert	20-Aug-2006		Canada	Manitoba	Churchill		Churchill Northern Studies Centre	58.737	-93.819	15
06-PROBE-2951	DSTRI495-07	GU113800	Asynarchus montanus	33	06-PROBE-2951			Biodiversity Institute of Ontario	657	Limnephilidae	Limnephilinae	Asynarchus	Asynarchus montanus	Xin Zhou	xinzhou@uoguelph.ca	M	S	A		UV light			Paul Hebert	20-Aug-2006		Canada	Manitoba	Churchill		Churchill Northern Studies Centre	58.737	-93.819	15
06-PROBE-2904	DSTRI472-07	GU113802	Asynarchus montanus	33	06-PROBE-2904			Biodiversity Institute of Ontario	657	Limnephilidae	Limnephilinae	Asynarchus	Asynarchus montanus	Xin Zhou	xinzhou@uoguelph.ca	M	S	A		UV light			Paul Hebert	21-Aug-2006		Canada	Manitoba	Churchill		Twin Lakes Rd	58.629	-93.798
06-PROBE-2962	DSTRI503-07	GU113798	Asynarchus montanus	33	06-PROBE-2962			Biodiversity Institute of Ontario	658	Limnephilidae	Limnephilinae	Asynarchus	Asynarchus montanus	Xin Zhou	xinzhou@uoguelph.ca	M	S	A		UV light			Paul Hebert	22-Aug-2006		Canada	Manitoba	Churchill		Twin Lakes	58.63	-93.798
06-PROBE-0270	DSCNI045-07	GU113796	Asynarchus montanus	33	06-PROBE-0270			Biodiversity Institute of Ontario	658	Limnephilidae	Limnephilinae	Asynarchus	Asynarchus montanus	Xin Zhou	xinzhou@uoguelph.ca	M	S	A					P.Hebert	25-Aug-2006		Canada	Manitoba	Churchill		Churchill Northern Studies Centre	58.737	-93.819	15
HLC-10505	COC011-05	GU113592	Asynarchus montanus	33	HLC-10505			Biodiversity Institute of Ontario	658	Limnephilidae	Limnephilinae	Asynarchus	Asynarchus montanus	Xin Zhou	xinzhou@uoguelph.ca	F	S	A					Paul D.N. Hebert	22-Aug-2004		Canada	Manitoba	Churchill		Churchill Northern Studies Centre	58.73	-93.82
HLC-10509	COC015-05	GU113589	Asynarchus montanus	33	HLC-10509			Biodiversity Institute of Ontario	658	Limnephilidae	Limnephilinae	Asynarchus	Asynarchus montanus	Xin Zhou	xinzhou@uoguelph.ca	M	S	A					Paul D.N. Hebert	22-Aug-2004		Canada	Manitoba	Churchill		Churchill Northern Studies Centre	58.73	-93.82
HLC-10501	COC007-05	GU113588	Asynarchus montanus	33	HLC-10501			Biodiversity Institute of Ontario	658	Limnephilidae	Limnephilinae	Asynarchus	Asynarchus montanus	Xin Zhou	xinzhou@uoguelph.ca	F	S	A					Paul D.N. Hebert	22-Aug-2004		Canada	Manitoba	Churchill		Churchill Northern Studies Centre	58.73	-93.82
HLC-10536	COC042-05	GU113585	Asynarchus montanus	33	HLC-10536			Biodiversity Institute of Ontario	658	Limnephilidae	Limnephilinae	Asynarchus	Asynarchus montanus	Xin Zhou	xinzhou@uoguelph.ca	M	S	A					Paul D.N. Hebert	22-Aug-2004		Canada	Manitoba	Churchill		Churchill Northern Studies Centre	58.73	-93.82
TRIC 0179.02	GUCAD139-08	GU113543	Asynarchus montanus	33	TRIC 0179.02			Biodiversity Institute of Ontario	658	Limnephilidae	Limnephilinae	Asynarchus	Asynarchus montanus	Roger J. Blahnik	blahn003@umn.edu		S	A		abdomen missing			Paul Hebert	11-Aug-2002		Canada	Manitoba	Churchill		Churchill Northern Studies Centre	58.738	-93.819	15
TRIC 0175.02	GUCAD135-08	GU113542	Asynarchus montanus	33	TRIC 0175.02			Biodiversity Institute of Ontario	658	Limnephilidae	Limnephilinae	Asynarchus	Asynarchus montanus	Roger J. Blahnik	blahn003@umn.edu	F	S	A					Paul Hebert	11-Aug-2002		Canada	Manitoba	Churchill		Churchill Northern Studies Centre	58.738	-93.819	15
TRIC 0178.02	GUCAD138-08	GU113540	Asynarchus montanus	33	TRIC 0178.02			Biodiversity Institute of Ontario	658	Limnephilidae	Limnephilinae	Asynarchus	Asynarchus montanus	Roger J. Blahnik	blahn003@umn.edu	M	S	A					Paul Hebert	11-Aug-2002		Canada	Manitoba	Churchill		Churchill Northern Studies Centre	58.738	-93.819	15
TRIC 0173.02	GUCAD133-08	GU113538	Asynarchus montanus	33	TRIC 0173.02			Biodiversity Institute of Ontario	658	Limnephilidae	Limnephilinae	Asynarchus	Asynarchus montanus	Roger J. Blahnik	blahn003@umn.edu	F	S	A					Paul Hebert	11-Aug-2002		Canada	Manitoba	Churchill		Churchill Northern Studies Centre	58.738	-93.819	15
06-PROBE-0235	DSCNI010-07	GU113818	Asynarchus montanus	33	06-PROBE-0235			Biodiversity Institute of Ontario	658	Limnephilidae	Limnephilinae	Asynarchus	Asynarchus montanus	Xin Zhou	xinzhou@uoguelph.ca	F	S	A					Tim Bartley, Clay, Ben, Christy Carr, Steph	15-Aug-2006		Canada	Manitoba	Churchill		Churchill Northern Studies Centre, Tundra Pond Area	58.737	-93.819	15
06-PROBE-3005	DSTRI517-07	GU113848	Asynarchus montanus	33	06-PROBE-3005			Biodiversity Institute of Ontario	658	Limnephilidae	Limnephilinae	Asynarchus	Asynarchus montanus	Xin Zhou	xinzhou@uoguelph.ca	M	S	A		UV light			Paul Hebert	23-Aug-2006		Canada	Manitoba	Churchill		Ramsay Creek	58.731	-93.78
06-PROBE-2751	DSTRI418-07	GU113887	Asynarchus montanus	33	06-PROBE-2751			Biodiversity Institute of Ontario	654	Limnephilidae	Limnephilinae	Asynarchus	Asynarchus montanus	Xin Zhou	xinzhou@uoguelph.ca	M	S	A		UV light			Paul Hebert	15-Aug-2006		Canada	Manitoba	Churchill		Ramsay Creek	58.731	-93.78
06-PROBE-2945	DSTRI489-07	GU113813	Asynarchus montanus	33	06-PROBE-2945			Biodiversity Institute of Ontario	646	Limnephilidae	Limnephilinae	Asynarchus	Asynarchus montanus	Xin Zhou	xinzhou@uoguelph.ca	M	S	A		UV light			Paul Hebert	20-Aug-2006		Canada	Manitoba	Churchill		Churchill Northern Studies Centre	58.737	-93.819	15
06-PROBE-2587	DSTRI307-07	GU113867	Asynarchus montanus	33	06-PROBE-2587			Biodiversity Institute of Ontario	650	Limnephilidae	Limnephilinae	Asynarchus	Asynarchus montanus	Xin Zhou	xinzhou@uoguelph.ca	M	S	A		UV light			Paul Hebert	16-Aug-2006		Canada	Manitoba	Churchill		Burn site	58.617	-93.821	33
06-PROBE-0761	DSTRI158-07	GU113874	Asynarchus montanus	33	06-PROBE-0761			Biodiversity Institute of Ontario	650	Limnephilidae	Limnephilinae	Asynarchus	Asynarchus montanus	Xin Zhou	xinzhou@uoguelph.ca	M	S	A		Aug 13, or Aug 23, 2006. Possible collection dates confirmed by collector.			Torbjorn Ekrem	13-Aug-2006		Canada	Manitoba	Churchill		Eastern Creek	58.754	-93.949
06Probe1015	DSTRI025-06	GU113858	Asynarchus montanus	33	06Probe1015			Biodiversity Institute of Ontario	650	Limnephilidae	Limnephilinae	Asynarchus	Asynarchus montanus	Xin Zhou	xinzhou@uoguelph.ca		S	A					Jaclyn McCormick	22-Aug-2006		Canada	Manitoba	Churchill		Burnsite	58.618	-93.829
06-PROBE-0100	DSTRI260-07	GU113864	Asynarchus montanus	33	06-PROBE-0100			Biodiversity Institute of Ontario	650	Limnephilidae	Limnephilinae	Asynarchus	Asynarchus montanus	Xin Zhou	xinzhou@uoguelph.ca	M	S	A		UV light			Paul Hebert	14-Aug-2006		Canada	Manitoba	Churchill		Ramsey Creek	58.73	-93.78
06-PROBE-0764	DSTRI161-07	GU113877	Asynarchus montanus	33	06-PROBE-0764			Biodiversity Institute of Ontario	650	Limnephilidae	Limnephilinae	Asynarchus	Asynarchus montanus	Xin Zhou	xinzhou@uoguelph.ca	M	S	A		Aug 13, or Aug 23, 2006. Possible collection dates confirmed by collector.			Torbjorn Ekrem	13-Aug-2006		Canada	Manitoba	Churchill		Eastern Creek	58.754	-93.949
06Probe1007	DSTRI017-06	GU113853	Asynarchus montanus	33	06Probe1007			Biodiversity Institute of Ontario	650	Limnephilidae	Limnephilinae	Asynarchus	Asynarchus montanus	Xin Zhou	xinzhou@uoguelph.ca	F	S	A					Jaclyn McCormick	15-Aug-2006		Canada	Manitoba	Churchill		Ramsey Creek	58.731	-93.78
06Probe0993	DSTRI003-06	GU113847	Asynarchus montanus	33	06Probe0993			Biodiversity Institute of Ontario	650	Limnephilidae	Limnephilinae	Asynarchus	Asynarchus montanus	Xin Zhou	xinzhou@uoguelph.ca	M	S	A					Jaclyn McCormick	15-Aug-2006		Canada	Manitoba	Churchill		Ramsey Creek	58.731	-93.78
06Probe1136	DSTRI145-06	GU113842	Asynarchus montanus	33	06Probe1136			Biodiversity Institute of Ontario	650	Limnephilidae	Limnephilinae	Asynarchus	Asynarchus montanus	Xin Zhou	xinzhou@uoguelph.ca	M	S	A					Jaclyn McCormick	19-Aug-2006		Canada	Manitoba	Churchill		Ramsey Creek	58.731	-93.78
06Probe1118	DSTRI127-06	GU113836	Asynarchus montanus	33	06Probe1118			Biodiversity Institute of Ontario	650	Limnephilidae	Limnephilinae	Asynarchus	Asynarchus montanus	Xin Zhou	xinzhou@uoguelph.ca	M	S	A					Jaclyn McCormick	23-Aug-2006		Canada	Manitoba	Churchill		Ramsey Creek	58.731	-93.78
06-PROBE-2740	DSTRI407-07	GU113833	Asynarchus montanus	33	06-PROBE-2740			Biodiversity Institute of Ontario	651	Limnephilidae	Limnephilinae	Asynarchus	Asynarchus montanus	Xin Zhou	xinzhou@uoguelph.ca	M	S	A		UV light			Paul Hebert	15-Aug-2006		Canada	Manitoba	Churchill		Ramsay Creek	58.731	-93.78
06Probe1097	DSTRI106-06	GU113830	Asynarchus montanus	33	06Probe1097			Biodiversity Institute of Ontario	650	Limnephilidae	Limnephilinae	Asynarchus	Asynarchus montanus	Xin Zhou	xinzhou@uoguelph.ca	F	S	A					Jaclyn McCormick	15-Aug-2006		Canada	Manitoba	Churchill		Fen 7	58.661	-93.832
06Probe1072	DSTRI081-06	GU113823	Asynarchus montanus	33	06Probe1072			Biodiversity Institute of Ontario	650	Limnephilidae	Limnephilinae	Asynarchus	Asynarchus montanus	Xin Zhou	xinzhou@uoguelph.ca	M	S	A					Jaclyn McCormick	17-Aug-2006		Canada	Manitoba	Churchill		Burnsite	58.618	-93.829
06Probe1071	DSTRI080-06	GU113822	Asynarchus montanus	33	06Probe1071			Biodiversity Institute of Ontario	650	Limnephilidae	Limnephilinae	Asynarchus	Asynarchus montanus	Xin Zhou	xinzhou@uoguelph.ca	M	S	A					Jaclyn McCormick	17-Aug-2006		Canada	Manitoba	Churchill		Burnsite	58.618	-93.829
CHU05-TRI-055	MHTRI055-06	GU113669	Asynarchus montanus	33	CHU05-TRI-055			Biodiversity Institute of Ontario	650	Limnephilidae	Limnephilinae	Asynarchus	Asynarchus montanus	Xin Zhou	xinzhou@uoguelph.ca	F	S	A					Cory Sheffield	29-Jul-2005		Canada	Manitoba	Churchill		Landing Lake	58.71	-94.05
CHU05-TRI-030	MHTRI030-06	GU113668	Asynarchus montanus	33	CHU05-TRI-030			Biodiversity Institute of Ontario	650	Limnephilidae	Limnephilinae	Asynarchus	Asynarchus montanus	Xin Zhou	xinzhou@uoguelph.ca	M	S	A		Collected in 2005, exact date and month of collection date unknown			Cory Sheffield			Canada	Manitoba	Churchill
CHU05-TRI-029	MHTRI029-06	GU113666	Asynarchus montanus	33	CHU05-TRI-029			Biodiversity Institute of Ontario	650	Limnephilidae	Limnephilinae	Asynarchus	Asynarchus montanus	Xin Zhou	xinzhou@uoguelph.ca	F	S	A		Collected in 2005, exact date and month of collection date unknown			Cory Sheffield			Canada	Manitoba	Churchill
CHU05-TRI-094	MHTRI094-06	GU113665	Asynarchus montanus	33	CHU05-TRI-094			Biodiversity Institute of Ontario	650	Limnephilidae	Limnephilinae	Asynarchus	Asynarchus montanus	Xin Zhou	xinzhou@uoguelph.ca	M	S	A					Cory Sheffield	01-Aug-2005		Canada	Manitoba	Churchill		Churchill Northern Studies Centre	58.73	-93.82
TRIC 0158.02	GUCAD118-08	GU113536	Asynarchus montanus	33	TRIC 0158.02			Biodiversity Institute of Ontario	620	Limnephilidae	Limnephilinae	Asynarchus	Asynarchus montanus	Roger J. Blahnik	blahn003@umn.edu	M	S	A					Paul Hebert	10-Aug-2002		Canada	Manitoba	Churchill		Churchill Northern Studies Centre	58.738	-93.819	15
06-PROBE-2630	DSTRI331-07	GU113826	Asynarchus montanus	33	06-PROBE-2630			Biodiversity Institute of Ontario	636	Limnephilidae	Limnephilinae	Asynarchus	Asynarchus montanus	Xin Zhou	xinzhou@uoguelph.ca	M	S	A		UV light			Paul Hebert	14-Aug-2006		Canada	Manitoba	Churchill		CNSC, Site 1, nr. Ft. Churchill	58.73	-93.83	11
06-PROBE-0098	DSTRI258-07	GU113865	Asynarchus montanus	33	06-PROBE-0098			Biodiversity Institute of Ontario	650	Limnephilidae	Limnephilinae	Asynarchus	Asynarchus montanus	Xin Zhou	xinzhou@uoguelph.ca	M	S	A		UV light			Paul Hebert	14-Aug-2006		Canada	Manitoba	Churchill		Ramsey Creek	58.73	-93.78
06-PROBE-2961	DSTRI502-07	GU113817	Asynarchus montanus	33	06-PROBE-2961			Biodiversity Institute of Ontario	648	Limnephilidae	Limnephilinae	Asynarchus	Asynarchus montanus	Xin Zhou	xinzhou@uoguelph.ca	M	S	A		UV light			Paul Hebert	22-Aug-2006		Canada	Manitoba	Churchill		Twin Lakes	58.63	-93.798
06-PROBE-2851	DSTRI454-07	GU113905	Asynarchus montanus	33	06-PROBE-2851			Biodiversity Institute of Ontario	643	Limnephilidae	Limnephilinae	Asynarchus	Asynarchus montanus	Xin Zhou	xinzhou@uoguelph.ca		S	A		UV light			Paul Hebert	17-Aug-2006		Canada	Manitoba	Churchill		Ramsay Creek	58.731	-93.78
06-PROBE-2847	DSTRI450-07	GU113897	Asynarchus montanus	33	06-PROBE-2847			Biodiversity Institute of Ontario	631	Limnephilidae	Limnephilinae	Asynarchus	Asynarchus montanus	Xin Zhou	xinzhou@uoguelph.ca	M	S	A		UV light			Paul Hebert	17-Aug-2006		Canada	Manitoba	Churchill		Ramsay Creek	58.731	-93.78
06-PROBE-2700	DSTRI367-07	GU113914	Asynarchus montanus	33	06-PROBE-2700			Biodiversity Institute of Ontario	630	Limnephilidae	Limnephilinae	Asynarchus	Asynarchus montanus	Xin Zhou	xinzhou@uoguelph.ca	M	S	A		UV light			Paul Hebert	15-Aug-2006		Canada	Manitoba	Churchill		Ramsay Creek	58.731	-93.78
06-PROBE-2758	DSTRI425-07	GU113885	Asynarchus montanus	33	06-PROBE-2758			Biodiversity Institute of Ontario	626	Limnephilidae	Limnephilinae	Asynarchus	Asynarchus montanus	Xin Zhou	xinzhou@uoguelph.ca	M	S	A		UV light			Paul Hebert	15-Aug-2006		Canada	Manitoba	Churchill		Ramsay Creek	58.731	-93.78
06-PROBE-2730	DSTRI397-07	GU113828	Asynarchus montanus	33	06-PROBE-2730			Biodiversity Institute of Ontario	626	Limnephilidae	Limnephilinae	Asynarchus	Asynarchus montanus	Xin Zhou	xinzhou@uoguelph.ca	M	S	A		UV light			Paul Hebert	15-Aug-2006		Canada	Manitoba	Churchill		Ramsay Creek	58.731	-93.78
06-PROBE-2948	DSTRI492-07	GU113809	Asynarchus montanus	33	06-PROBE-2948			Biodiversity Institute of Ontario	626	Limnephilidae	Limnephilinae	Asynarchus	Asynarchus montanus	Xin Zhou	xinzhou@uoguelph.ca	M	S	A		UV light			Paul Hebert	20-Aug-2006		Canada	Manitoba	Churchill		Churchill Northern Studies Centre	58.737	-93.819	15
06-PROBE-2745	DSTRI412-07	GU113838	Asynarchus montanus	33	06-PROBE-2745			Biodiversity Institute of Ontario	623	Limnephilidae	Limnephilinae	Asynarchus	Asynarchus montanus	Xin Zhou	xinzhou@uoguelph.ca	M	S	A		UV light			Paul Hebert	15-Aug-2006		Canada	Manitoba	Churchill		Ramsay Creek	58.731	-93.78
CHU05-TRI-032	MHTRI032-06	GU113667	Asynarchus montanus	33	CHU05-TRI-032			Biodiversity Institute of Ontario	621	Limnephilidae	Limnephilinae	Asynarchus	Asynarchus montanus	Xin Zhou	xinzhou@uoguelph.ca	M	S	A		Collected in 2005, exact date and month of collection date unknown			Cory Sheffield			Canada	Manitoba	Churchill
TRIC 0177.02	GUCAD137-08	GU113541	Asynarchus montanus	33	TRIC 0177.02			Biodiversity Institute of Ontario	348	Limnephilidae	Limnephilinae	Asynarchus	Asynarchus montanus	Paul Hebert	phebert@uoguelph.ca	M	S	A					Paul Hebert	11-Aug-2002		Canada	Manitoba	Churchill		Churchill Northern Studies Centre	58.738	-93.819	15
06-PROBE-2743	DSTRI410-07	GU113839	Asynarchus montanus	33	06-PROBE-2743			Biodiversity Institute of Ontario	623	Limnephilidae	Limnephilinae	Asynarchus	Asynarchus montanus	Xin Zhou	xinzhou@uoguelph.ca	M	S	A		UV light			Paul Hebert	15-Aug-2006		Canada	Manitoba	Churchill		Ramsay Creek	58.731	-93.78
06-PROBE-2761	DSTRI428-07	GU113890	Asynarchus montanus	33	06-PROBE-2761			Biodiversity Institute of Ontario	623	Limnephilidae	Limnephilinae	Asynarchus	Asynarchus montanus	Xin Zhou	xinzhou@uoguelph.ca	M	S	A		UV light			Paul Hebert	15-Aug-2006		Canada	Manitoba	Churchill		Ramsay Creek	58.731	-93.78
06-PROBE-2765	DSTRI432-07	GU113892	Asynarchus montanus	33	06-PROBE-2765			Biodiversity Institute of Ontario	623	Limnephilidae	Limnephilinae	Asynarchus	Asynarchus montanus	Xin Zhou	xinzhou@uoguelph.ca	M	S	A		UV light			Paul Hebert	15-Aug-2006		Canada	Manitoba	Churchill		Ramsay Creek	58.731	-93.78
06-PROBE-2771	DSTRI438-07	GU113894	Asynarchus montanus	33	06-PROBE-2771			Biodiversity Institute of Ontario	626	Limnephilidae	Limnephilinae	Asynarchus	Asynarchus montanus	Xin Zhou	xinzhou@uoguelph.ca	M	S	A		UV light			Paul Hebert	15-Aug-2006		Canada	Manitoba	Churchill		Ramsay Creek	58.731	-93.78
06-PROBE-2846	DSTRI449-07	GU113898	Asynarchus montanus	33	06-PROBE-2846			Biodiversity Institute of Ontario	626	Limnephilidae	Limnephilinae	Asynarchus	Asynarchus montanus	Xin Zhou	xinzhou@uoguelph.ca	M	S	A		UV light			Paul Hebert	17-Aug-2006		Canada	Manitoba	Churchill		Ramsay Creek	58.731	-93.78
06-PROBE-2842	DSTRI447-07	GU113899	Asynarchus montanus	33	06-PROBE-2842			Biodiversity Institute of Ontario	626	Limnephilidae	Limnephilinae	Asynarchus	Asynarchus montanus	Xin Zhou	xinzhou@uoguelph.ca	M	S	A		UV light			Paul Hebert	17-Aug-2006		Canada	Manitoba	Churchill		Ramsay Creek	58.731	-93.78
06-PROBE-2699	DSTRI366-07	GU113917	Asynarchus montanus	33	06-PROBE-2699			Biodiversity Institute of Ontario	628	Limnephilidae	Limnephilinae	Asynarchus	Asynarchus montanus	Xin Zhou	xinzhou@uoguelph.ca	M	S	A		UV light			Paul Hebert	15-Aug-2006		Canada	Manitoba	Churchill		Ramsay Creek	58.731	-93.78
07PROBE-01820	CUCAD470-07	GU114459	Asynarchus montanus	33	07PROBE-01820			Biodiversity Institute of Ontario	632	Limnephilidae	Limnephilinae	Asynarchus	Asynarchus montanus	Xin Zhou	xinzhou@uoguelph.ca	M	S	A		UV light (sheet)			J.deWaad	18-Jul-2007		Canada	Manitoba	Churchill		Twin Lakes	58.63	-93.798	10
07PROBE-01954	CUCAD604-07	GU114471	Asynarchus montanus	33	07PROBE-01954	UMSP000125946		University of Minnesota Insect Collection	658	Limnephilidae	Limnephilinae	Asynarchus	Asynarchus montanus	Roger J. Blahnik	blahn003@umn.edu	M	S	A		UV light (bucket),GPS I_TWNLK			P.Hebert	20-Jul-2007		Canada	Manitoba	Churchill		Twin Lakes	58.63	-93.798	10
07PROBE-01374	CUCAD024-07	GU114511	Asynarchus mutatus	34	07PROBE-01374			Biodiversity Institute of Ontario	658	Limnephilidae	Limnephilinae	Asynarchus	Asynarchus mutatus	Xin Zhou	xinzhou@uoguelph.ca	F	S	A		UV light,GPS I_CNSC			P.Hebert	15-Jul-2007		Canada	Manitoba	Churchill		Churchill Northern Studies Centre	58.738	-93.819	15
07PROBE-01805	CUCAD455-07	GU114496	Asynarchus mutatus	34	07PROBE-01805	UMSP000125952		University of Minnesota Insect Collection	658	Limnephilidae	Limnephilinae	Asynarchus	Asynarchus mutatus	Roger J. Blahnik	blahn003@umn.edu	M	S	A		GPS I_EASTCK			X.Zhou	17-Jul-2007		Canada	Manitoba	Churchill		Eastern Creek, 20 m aside dirt road	58.76	-93.952	3
07PROBE-01635	CUCAD285-07	GU114484	Asynarchus mutatus	34	07PROBE-01635			Biodiversity Institute of Ontario	658	Limnephilidae	Limnephilinae	Asynarchus	Asynarchus mutatus	Xin Zhou	xinzhou@uoguelph.ca	F	S	A					J.McGowan,J.Lankshear	16-Jul-2007		Canada	Manitoba	Churchill		Backyard, 111 Hearne St., Churchill	58.769	-94.16	8
07PROBE-01363	CUCAD013-07	GU114504	Asynarchus mutatus	34	07PROBE-01363			Biodiversity Institute of Ontario	658	Limnephilidae	Limnephilinae	Asynarchus	Asynarchus mutatus	Xin Zhou	xinzhou@uoguelph.ca	M	S	A		UV light,GPS I_CNSC			P.Hebert	15-Jul-2007		Canada	Manitoba	Churchill		Churchill Northern Studies Centre	58.738	-93.819	15
HLC-10504	COC010-05	GU113595	Asynarchus mutatus	34	HLC-10504			Biodiversity Institute of Ontario	658	Limnephilidae	Limnephilinae	Asynarchus	Asynarchus mutatus	Xin Zhou	xinzhou@uoguelph.ca	F	S	A					Paul D.N. Hebert	22-Aug-2004		Canada	Manitoba	Churchill		Churchill Northern Studies Centre	58.73	-93.82
07PROBE-01631	CUCAD281-07	GU114483	Asynarchus mutatus	34	07PROBE-01631			Biodiversity Institute of Ontario	658	Limnephilidae	Limnephilinae	Asynarchus	Asynarchus mutatus	Xin Zhou	xinzhou@uoguelph.ca	M	S	A					J.McGowan,J.Lankshear	16-Jul-2007		Canada	Manitoba	Churchill		Backyard, 111 Hearne St., Churchill	58.769	-94.16	8
07PROBE-01360	CUCAD010-07	GU114500	Asynarchus mutatus	34	07PROBE-01360			Biodiversity Institute of Ontario	658	Limnephilidae	Limnephilinae	Asynarchus	Asynarchus mutatus	Xin Zhou	xinzhou@uoguelph.ca	M	S	A		UV light,GPS I_CNSC			P.Hebert	15-Jul-2007		Canada	Manitoba	Churchill		Churchill Northern Studies Centre	58.738	-93.819	15
HLC-10549	COC055-05	GU113608	Asynarchus mutatus	34	HLC-10549			Biodiversity Institute of Ontario	658	Limnephilidae	Limnephilinae	Asynarchus	Asynarchus mutatus	Xin Zhou	xinzhou@uoguelph.ca	M	S	A					Paul D.N. Hebert	22-Aug-2004		Canada	Manitoba	Churchill		Churchill Northern Studies Centre	58.73	-93.82
HLC-10546	COC052-05	GU113607	Asynarchus mutatus	34	HLC-10546			Biodiversity Institute of Ontario	658	Limnephilidae	Limnephilinae	Asynarchus	Asynarchus mutatus	Xin Zhou	xinzhou@uoguelph.ca	F	S	A					Paul D.N. Hebert	22-Aug-2004		Canada	Manitoba	Churchill		Churchill Northern Studies Centre	58.73	-93.82
HLC-10544	COC050-05	GU113606	Asynarchus mutatus	34	HLC-10544			Biodiversity Institute of Ontario	658	Limnephilidae	Limnephilinae	Asynarchus	Asynarchus mutatus	Xin Zhou	xinzhou@uoguelph.ca	F	S	A					Paul D.N. Hebert	22-Aug-2004		Canada	Manitoba	Churchill		Churchill Northern Studies Centre	58.73	-93.82
HLC-10587	COC093-05	GU113605	Asynarchus mutatus	34	HLC-10587			Biodiversity Institute of Ontario	658	Limnephilidae	Limnephilinae	Asynarchus	Asynarchus mutatus	Xin Zhou	xinzhou@uoguelph.ca	F	S	A					Paul D.N. Hebert	22-Aug-2004		Canada	Manitoba	Churchill		Churchill Northern Studies Centre	58.73	-93.82
HLC-10533	COC039-05	GU113603	Asynarchus mutatus	34	HLC-10533			Biodiversity Institute of Ontario	658	Limnephilidae	Limnephilinae	Asynarchus	Asynarchus mutatus	Xin Zhou	xinzhou@uoguelph.ca		S	A					Paul D.N. Hebert	22-Aug-2004		Canada	Manitoba	Churchill		Churchill Northern Studies Centre	58.73	-93.82
HLC-10508	COC014-05	GU113601	Asynarchus mutatus	34	HLC-10508			Biodiversity Institute of Ontario	658	Limnephilidae	Limnephilinae	Asynarchus	Asynarchus mutatus	Xin Zhou	xinzhou@uoguelph.ca	F	S	A					Paul D.N. Hebert	22-Aug-2004		Canada	Manitoba	Churchill		Churchill Northern Studies Centre	58.73	-93.82
HLC-10510	COC016-05	GU113600	Asynarchus mutatus	34	HLC-10510			Biodiversity Institute of Ontario	658	Limnephilidae	Limnephilinae	Asynarchus	Asynarchus mutatus	Xin Zhou	xinzhou@uoguelph.ca	M	S	A					Paul D.N. Hebert	22-Aug-2004		Canada	Manitoba	Churchill		Churchill Northern Studies Centre	58.73	-93.82
HLC-10518	COC024-05	GU113598	Asynarchus mutatus	34	HLC-10518			Biodiversity Institute of Ontario	658	Limnephilidae	Limnephilinae	Asynarchus	Asynarchus mutatus	Xin Zhou	xinzhou@uoguelph.ca	F	S	A					Paul D.N. Hebert	22-Aug-2004		Canada	Manitoba	Churchill		Churchill Northern Studies Centre	58.73	-93.82
HLC-10507	COC013-05	GU113597	Asynarchus mutatus	34	HLC-10507			Biodiversity Institute of Ontario	658	Limnephilidae	Limnephilinae	Asynarchus	Asynarchus mutatus	Xin Zhou	xinzhou@uoguelph.ca	F	S	A					Paul D.N. Hebert	22-Aug-2004		Canada	Manitoba	Churchill		Churchill Northern Studies Centre	58.73	-93.82
HLC-10502	COC008-05	GU113596	Asynarchus mutatus	34	HLC-10502			Biodiversity Institute of Ontario	658	Limnephilidae	Limnephilinae	Asynarchus	Asynarchus mutatus	Xin Zhou	xinzhou@uoguelph.ca	M	S	A					Paul D.N. Hebert	22-Aug-2004		Canada	Manitoba	Churchill		Churchill Northern Studies Centre	58.73	-93.82
HLC-10538	COC044-05	GU113594	Asynarchus mutatus	34	HLC-10538			Biodiversity Institute of Ontario	658	Limnephilidae	Limnephilinae	Asynarchus	Asynarchus mutatus	Xin Zhou	xinzhou@uoguelph.ca	F	S	A					Paul D.N. Hebert	22-Aug-2004		Canada	Manitoba	Churchill		Churchill Northern Studies Centre	58.73	-93.82
HLC-10511	COC017-05	GU113593	Asynarchus mutatus	34	HLC-10511			Biodiversity Institute of Ontario	658	Limnephilidae	Limnephilinae	Asynarchus	Asynarchus mutatus	Xin Zhou	xinzhou@uoguelph.ca	M	S	A					Paul D.N. Hebert	22-Aug-2004		Canada	Manitoba	Churchill		Churchill Northern Studies Centre	58.73	-93.82
CHU05-TRI-053	MHTRI053-06	GU113672	Asynarchus mutatus	34	CHU05-TRI-053			Biodiversity Institute of Ontario	646	Limnephilidae	Limnephilinae	Asynarchus	Asynarchus mutatus	Xin Zhou	xinzhou@uoguelph.ca	F	S	A					Cory Sheffield	29-Jul-2005		Canada	Manitoba	Churchill		Churchill Northern Studies Centre	58.73	-93.82
CHU05-TRI-046	MHTRI046-06	GU113671	Asynarchus mutatus	34	CHU05-TRI-046			Biodiversity Institute of Ontario	646	Limnephilidae	Limnephilinae	Asynarchus	Asynarchus mutatus	Xin Zhou	xinzhou@uoguelph.ca	F	S	A					Cory Sheffield	23-Jul-2005		Canada	Manitoba	Churchill		Churchill Northern Studies Centre	58.73	-93.82
CHU05-TRI-047	MHTRI047-06	GU113670	Asynarchus mutatus	34	CHU05-TRI-047			Biodiversity Institute of Ontario	646	Limnephilidae	Limnephilinae	Asynarchus	Asynarchus mutatus	Xin Zhou	xinzhou@uoguelph.ca	F	S	A					Cory Sheffield	23-Jul-2005		Canada	Manitoba	Churchill		Churchill Northern Studies Centre	58.73	-93.82
HLC-10543	COC049-05	GU113614	Asynarchus mutatus	34	HLC-10543			Biodiversity Institute of Ontario	658	Limnephilidae	Limnephilinae	Asynarchus	Asynarchus mutatus	Xin Zhou	xinzhou@uoguelph.ca	F	S	A					Paul D.N. Hebert	22-Aug-2004		Canada	Manitoba	Churchill		Churchill Northern Studies Centre	58.73	-93.82
HLC-10552	COC058-05	GU113599	Asynarchus mutatus	34	HLC-10552			Biodiversity Institute of Ontario	639	Limnephilidae	Limnephilinae	Asynarchus	Asynarchus mutatus	Xin Zhou	xinzhou@uoguelph.ca	F	S	A					Paul D.N. Hebert	22-Aug-2004		Canada	Manitoba	Churchill		Churchill Northern Studies Centre	58.73	-93.82
HLC-10540	COC046-05	GU113604	Asynarchus mutatus	34	HLC-10540			Biodiversity Institute of Ontario	615	Limnephilidae	Limnephilinae	Asynarchus	Asynarchus mutatus	Xin Zhou	xinzhou@uoguelph.ca	F	S	A					Paul D.N. Hebert	22-Aug-2004		Canada	Manitoba	Churchill		Churchill Northern Studies Centre	58.73	-93.82
HLC-10588	COC094-05	GU113602	Asynarchus mutatus	34	HLC-10588			Biodiversity Institute of Ontario	456	Limnephilidae	Limnephilinae	Asynarchus	Asynarchus mutatus	Xin Zhou	xinzhou@uoguelph.ca	M	S	A					Paul D.N. Hebert	22-Aug-2004		Canada	Manitoba	Churchill		Churchill Northern Studies Centre	58.73	-93.82
07PROBE-01357	CUCAD007-07	GU114489	Asynarchus mutatus	34	07PROBE-01357			Biodiversity Institute of Ontario	595	Limnephilidae	Limnephilinae	Asynarchus	Asynarchus mutatus	Xin Zhou	xinzhou@uoguelph.ca	M	S	A		UV light,GPS I_CNSC			P.Hebert	15-Jul-2007		Canada	Manitoba	Churchill		Churchill Northern Studies Centre	58.738	-93.819	15
07PROBE-01373	CUCAD023-07	GU114512	Asynarchus mutatus	34	07PROBE-01373			Biodiversity Institute of Ontario	658	Limnephilidae	Limnephilinae	Asynarchus	Asynarchus mutatus	Xin Zhou	xinzhou@uoguelph.ca	F	S	A		UV light,GPS I_CNSC			P.Hebert	15-Jul-2007		Canada	Manitoba	Churchill		Churchill Northern Studies Centre	58.738	-93.819	15
07PROBE-01369	CUCAD019-07	GU114502	Asynarchus mutatus	34	07PROBE-01369			Biodiversity Institute of Ontario	658	Limnephilidae	Limnephilinae	Asynarchus	Asynarchus mutatus	Xin Zhou	xinzhou@uoguelph.ca	F	S	A		UV light,GPS I_CNSC			P.Hebert	15-Jul-2007		Canada	Manitoba	Churchill		Churchill Northern Studies Centre	58.738	-93.819	15
07PROBE-01364	CUCAD014-07	GU114503	Asynarchus mutatus	34	07PROBE-01364			Biodiversity Institute of Ontario	658	Limnephilidae	Limnephilinae	Asynarchus	Asynarchus mutatus	Xin Zhou	xinzhou@uoguelph.ca	M	S	A		UV light,GPS I_CNSC			P.Hebert	15-Jul-2007		Canada	Manitoba	Churchill		Churchill Northern Studies Centre	58.738	-93.819	15
07PROBE-01370	CUCAD020-07	GU114499	Asynarchus mutatus	34	07PROBE-01370			Biodiversity Institute of Ontario	658	Limnephilidae	Limnephilinae	Asynarchus	Asynarchus mutatus	Xin Zhou	xinzhou@uoguelph.ca	F	S	A		UV light,GPS I_CNSC			P.Hebert	15-Jul-2007		Canada	Manitoba	Churchill		Churchill Northern Studies Centre	58.738	-93.819	15
07PROBE-01813	CUCAD463-07	GU114501	Asynarchus mutatus	34	07PROBE-01813	UMSP000125953		University of Minnesota Insect Collection	658	Limnephilidae	Limnephilinae	Asynarchus	Asynarchus mutatus	Roger J. Blahnik	blahn003@umn.edu	M	S	A		UV light (bucket)			D.Steiken	18-Jul-2007		Canada	Manitoba	Churchill		Rock Bluff C, small pond near the bluff	58.763	-93.868	1
07PROBE-01371	CUCAD021-07	GU114497	Asynarchus mutatus	34	07PROBE-01371			Biodiversity Institute of Ontario	658	Limnephilidae	Limnephilinae	Asynarchus	Asynarchus mutatus	Xin Zhou	xinzhou@uoguelph.ca	F	S	A		UV light,GPS I_CNSC			P.Hebert	15-Jul-2007		Canada	Manitoba	Churchill		Churchill Northern Studies Centre	58.738	-93.819	15
07PROBE-01814	CUCAD464-07	GU114498	Asynarchus mutatus	34	07PROBE-01814	UMSP000125954		University of Minnesota Insect Collection	658	Limnephilidae	Limnephilinae	Asynarchus	Asynarchus mutatus	Roger J. Blahnik	blahn003@umn.edu	M	S	A		UV light (bucket)			D.Steiken	18-Jul-2007		Canada	Manitoba	Churchill		Rock Bluff C, small pond near the bluff	58.763	-93.868	1
HLC-10551	COC057-05	GU113616	Asynarchus mutatus	34	HLC-10551			Biodiversity Institute of Ontario	658	Limnephilidae	Limnephilinae	Asynarchus	Asynarchus mutatus	Xin Zhou	xinzhou@uoguelph.ca	F	S	A					Paul D.N. Hebert	22-Aug-2004		Canada	Manitoba	Churchill		Churchill Northern Studies Centre	58.73	-93.82
HLC-10553	COC059-05	GU113617	Asynarchus mutatus	34	HLC-10553			Biodiversity Institute of Ontario	658	Limnephilidae	Limnephilinae	Asynarchus	Asynarchus mutatus	Xin Zhou	xinzhou@uoguelph.ca	F	S	A					Paul D.N. Hebert	22-Aug-2004		Canada	Manitoba	Churchill		Churchill Northern Studies Centre	58.73	-93.82
HLC-10550	COC056-05	GU113611	Asynarchus mutatus	34	HLC-10550			Biodiversity Institute of Ontario	658	Limnephilidae	Limnephilinae	Asynarchus	Asynarchus mutatus	Xin Zhou	xinzhou@uoguelph.ca	M	S	A					Paul D.N. Hebert	22-Aug-2004		Canada	Manitoba	Churchill		Churchill Northern Studies Centre	58.73	-93.82
HLC-10545	COC051-05	GU113612	Asynarchus mutatus	34	HLC-10545			Biodiversity Institute of Ontario	658	Limnephilidae	Limnephilinae	Asynarchus	Asynarchus mutatus	Xin Zhou	xinzhou@uoguelph.ca	F	S	A					Paul D.N. Hebert	22-Aug-2004		Canada	Manitoba	Churchill		Churchill Northern Studies Centre	58.73	-93.82
HLC-10532	COC038-05	GU113613	Asynarchus mutatus	34	HLC-10532			Biodiversity Institute of Ontario	658	Limnephilidae	Limnephilinae	Asynarchus	Asynarchus mutatus	Xin Zhou	xinzhou@uoguelph.ca	M	S	A					Paul D.N. Hebert	22-Aug-2004		Canada	Manitoba	Churchill		Churchill Northern Studies Centre	58.73	-93.82
HLC-10547	COC053-05	GU113615	Asynarchus mutatus	34	HLC-10547			Biodiversity Institute of Ontario	658	Limnephilidae	Limnephilinae	Asynarchus	Asynarchus mutatus	Xin Zhou	xinzhou@uoguelph.ca	F	S	A					Paul D.N. Hebert	22-Aug-2004		Canada	Manitoba	Churchill		Churchill Northern Studies Centre	58.73	-93.82
HLC-10539	COC045-05	GU113618	Asynarchus mutatus	34	HLC-10539			Biodiversity Institute of Ontario	658	Limnephilidae	Limnephilinae	Asynarchus	Asynarchus mutatus	Xin Zhou	xinzhou@uoguelph.ca	F	S	A					Paul D.N. Hebert	22-Aug-2004		Canada	Manitoba	Churchill		Churchill Northern Studies Centre	58.73	-93.82
07PROBE-01634	CUCAD284-07	GU114472	Asynarchus mutatus	34	07PROBE-01634			Biodiversity Institute of Ontario	658	Limnephilidae	Limnephilinae	Asynarchus	Asynarchus mutatus	Xin Zhou	xinzhou@uoguelph.ca	M	S	A					J.McGowan,J.Lankshear	16-Jul-2007		Canada	Manitoba	Churchill		Backyard, 111 Hearne St., Churchill	58.769	-94.16	8
07PROBE-01633	CUCAD283-07	GU114473	Asynarchus mutatus	34	07PROBE-01633			Biodiversity Institute of Ontario	658	Limnephilidae	Limnephilinae	Asynarchus	Asynarchus mutatus	Xin Zhou	xinzhou@uoguelph.ca	M	S	A					J.McGowan,J.Lankshear	16-Jul-2007		Canada	Manitoba	Churchill		Backyard, 111 Hearne St., Churchill	58.769	-94.16	8
07PROBE-01632	CUCAD282-07	GU114474	Asynarchus mutatus	34	07PROBE-01632			Biodiversity Institute of Ontario	657	Limnephilidae	Limnephilinae	Asynarchus	Asynarchus mutatus	Xin Zhou	xinzhou@uoguelph.ca	M	S	A					J.McGowan,J.Lankshear	16-Jul-2007		Canada	Manitoba	Churchill		Backyard, 111 Hearne St., Churchill	58.769	-94.16	8
07PROBE-01624	CUCAD274-07	GU114475	Asynarchus mutatus	34	07PROBE-01624			Biodiversity Institute of Ontario	658	Limnephilidae	Limnephilinae	Asynarchus	Asynarchus mutatus	Xin Zhou	xinzhou@uoguelph.ca	M	S	A					J.McGowan,J.Lankshear	16-Jul-2007		Canada	Manitoba	Churchill		Backyard, 111 Hearne St., Churchill	58.769	-94.16	8
07PROBE-01625	CUCAD275-07	GU114476	Asynarchus mutatus	34	07PROBE-01625			Biodiversity Institute of Ontario	658	Limnephilidae	Limnephilinae	Asynarchus	Asynarchus mutatus	Xin Zhou	xinzhou@uoguelph.ca	M	S	A					J.McGowan,J.Lankshear	16-Jul-2007		Canada	Manitoba	Churchill		Backyard, 111 Hearne St., Churchill	58.769	-94.16	8
07PROBE-01623	CUCAD273-07	GU114477	Asynarchus mutatus	34	07PROBE-01623			Biodiversity Institute of Ontario	658	Limnephilidae	Limnephilinae	Asynarchus	Asynarchus mutatus	Xin Zhou	xinzhou@uoguelph.ca	M	S	A					J.McGowan,J.Lankshear	16-Jul-2007		Canada	Manitoba	Churchill		Backyard, 111 Hearne St., Churchill	58.769	-94.16	8
07PROBE-01630	CUCAD280-07	GU114478	Asynarchus mutatus	34	07PROBE-01630			Biodiversity Institute of Ontario	658	Limnephilidae	Limnephilinae	Asynarchus	Asynarchus mutatus	Xin Zhou	xinzhou@uoguelph.ca	M	S	A					J.McGowan,J.Lankshear	16-Jul-2007		Canada	Manitoba	Churchill		Backyard, 111 Hearne St., Churchill	58.769	-94.16	8
07PROBE-01629	CUCAD279-07	GU114479	Asynarchus mutatus	34	07PROBE-01629			Biodiversity Institute of Ontario	658	Limnephilidae	Limnephilinae	Asynarchus	Asynarchus mutatus	Xin Zhou	xinzhou@uoguelph.ca	M	S	A					J.McGowan,J.Lankshear	16-Jul-2007		Canada	Manitoba	Churchill		Backyard, 111 Hearne St., Churchill	58.769	-94.16	8
07PROBE-01628	CUCAD278-07	GU114480	Asynarchus mutatus	34	07PROBE-01628			Biodiversity Institute of Ontario	658	Limnephilidae	Limnephilinae	Asynarchus	Asynarchus mutatus	Xin Zhou	xinzhou@uoguelph.ca	M	S	A					J.McGowan,J.Lankshear	16-Jul-2007		Canada	Manitoba	Churchill		Backyard, 111 Hearne St., Churchill	58.769	-94.16	8
07PROBE-01626	CUCAD276-07	GU114481	Asynarchus mutatus	34	07PROBE-01626			Biodiversity Institute of Ontario	658	Limnephilidae	Limnephilinae	Asynarchus	Asynarchus mutatus	Xin Zhou	xinzhou@uoguelph.ca	M	S	A					J.McGowan,J.Lankshear	16-Jul-2007		Canada	Manitoba	Churchill		Backyard, 111 Hearne St., Churchill	58.769	-94.16	8
07PROBE-01627	CUCAD277-07	GU114482	Asynarchus mutatus	34	07PROBE-01627			Biodiversity Institute of Ontario	658	Limnephilidae	Limnephilinae	Asynarchus	Asynarchus mutatus	Xin Zhou	xinzhou@uoguelph.ca	M	S	A					J.McGowan,J.Lankshear	16-Jul-2007		Canada	Manitoba	Churchill		Backyard, 111 Hearne St., Churchill	58.769	-94.16	8
07PROBE-01359	CUCAD009-07	GU114485	Asynarchus mutatus	34	07PROBE-01359			Biodiversity Institute of Ontario	658	Limnephilidae	Limnephilinae	Asynarchus	Asynarchus mutatus	Xin Zhou	xinzhou@uoguelph.ca	M	S	A		UV light,GPS I_CNSC			P.Hebert	15-Jul-2007		Canada	Manitoba	Churchill		Churchill Northern Studies Centre	58.738	-93.819	15
07PROBE-01352	CUCAD002-07	GU114486	Asynarchus mutatus	34	07PROBE-01352			Biodiversity Institute of Ontario	658	Limnephilidae	Limnephilinae	Asynarchus	Asynarchus mutatus	Xin Zhou	xinzhou@uoguelph.ca	M	S	A		UV light,GPS I_CNSC			P.Hebert	15-Jul-2007		Canada	Manitoba	Churchill		Churchill Northern Studies Centre	58.738	-93.819	15
07PROBE-01358	CUCAD008-07	GU114487	Asynarchus mutatus	34	07PROBE-01358			Biodiversity Institute of Ontario	658	Limnephilidae	Limnephilinae	Asynarchus	Asynarchus mutatus	Xin Zhou	xinzhou@uoguelph.ca	M	S	A		UV light,GPS I_CNSC			P.Hebert	15-Jul-2007		Canada	Manitoba	Churchill		Churchill Northern Studies Centre	58.738	-93.819	15
07PROBE-01351	CUCAD001-07	GU114488	Asynarchus mutatus	34	07PROBE-01351			Biodiversity Institute of Ontario	658	Limnephilidae	Limnephilinae	Asynarchus	Asynarchus mutatus	Xin Zhou	xinzhou@uoguelph.ca	M	S	A		UV light,GPS I_CNSC			P.Hebert	15-Jul-2007		Canada	Manitoba	Churchill		Churchill Northern Studies Centre	58.738	-93.819	15
07PROBE-01353	CUCAD003-07	GU114490	Asynarchus mutatus	34	07PROBE-01353			Biodiversity Institute of Ontario	658	Limnephilidae	Limnephilinae	Asynarchus	Asynarchus mutatus	Xin Zhou	xinzhou@uoguelph.ca	M	S	A		UV light,GPS I_CNSC			P.Hebert	15-Jul-2007		Canada	Manitoba	Churchill		Churchill Northern Studies Centre	58.738	-93.819	15
07PROBE-01356	CUCAD006-07	GU114491	Asynarchus mutatus	34	07PROBE-01356			Biodiversity Institute of Ontario	658	Limnephilidae	Limnephilinae	Asynarchus	Asynarchus mutatus	Xin Zhou	xinzhou@uoguelph.ca	M	S	A		UV light,GPS I_CNSC			P.Hebert	15-Jul-2007		Canada	Manitoba	Churchill		Churchill Northern Studies Centre	58.738	-93.819	15
07PROBE-01355	CUCAD005-07	GU114492	Asynarchus mutatus	34	07PROBE-01355			Biodiversity Institute of Ontario	658	Limnephilidae	Limnephilinae	Asynarchus	Asynarchus mutatus	Xin Zhou	xinzhou@uoguelph.ca	M	S	A		UV light,GPS I_CNSC			P.Hebert	15-Jul-2007		Canada	Manitoba	Churchill		Churchill Northern Studies Centre	58.738	-93.819	15
07PROBE-01354	CUCAD004-07	GU114493	Asynarchus mutatus	34	07PROBE-01354			Biodiversity Institute of Ontario	658	Limnephilidae	Limnephilinae	Asynarchus	Asynarchus mutatus	Xin Zhou	xinzhou@uoguelph.ca	M	S	A		UV light,GPS I_CNSC			P.Hebert	15-Jul-2007		Canada	Manitoba	Churchill		Churchill Northern Studies Centre	58.738	-93.819	15
07PROBE-01795	CUCAD445-07	GU114494	Asynarchus mutatus	34	07PROBE-01795			Biodiversity Institute of Ontario	658	Limnephilidae	Limnephilinae	Asynarchus	Asynarchus mutatus	Xin Zhou	xinzhou@uoguelph.ca	M	S	A		UV light			J.deWaad	13-Jul-2007		Canada	Manitoba	Churchill		Aurora Inn at light, Churchill town	58.771	-94.174	7
07PROBE-01822	CUCAD472-07	GU114495	Asynarchus mutatus	34	07PROBE-01822	UMSP000125956		University of Minnesota Insect Collection	658	Limnephilidae	Limnephilinae	Asynarchus	Asynarchus mutatus	Roger J. Blahnik	blahn003@umn.edu	M	S	A		UV light (sheet)			J.deWaad	18-Jul-2007		Canada	Manitoba	Churchill		Twin Lakes	58.63	-93.798	10
07PROBE-01362	CUCAD012-07	GU114505	Asynarchus mutatus	34	07PROBE-01362			Biodiversity Institute of Ontario	658	Limnephilidae	Limnephilinae	Asynarchus	Asynarchus mutatus	Xin Zhou	xinzhou@uoguelph.ca	M	S	A		UV light,GPS I_CNSC			P.Hebert	15-Jul-2007		Canada	Manitoba	Churchill		Churchill Northern Studies Centre	58.738	-93.819	15
07PROBE-01361	CUCAD011-07	GU114506	Asynarchus mutatus	34	07PROBE-01361			Biodiversity Institute of Ontario	658	Limnephilidae	Limnephilinae	Asynarchus	Asynarchus mutatus	Xin Zhou	xinzhou@uoguelph.ca	M	S	A		UV light,GPS I_CNSC			P.Hebert	15-Jul-2007		Canada	Manitoba	Churchill		Churchill Northern Studies Centre	58.738	-93.819	15
07PROBE-01366	CUCAD016-07	GU114507	Asynarchus mutatus	34	07PROBE-01366			Biodiversity Institute of Ontario	658	Limnephilidae	Limnephilinae	Asynarchus	Asynarchus mutatus	Xin Zhou	xinzhou@uoguelph.ca	F	S	A		UV light,GPS I_CNSC			P.Hebert	15-Jul-2007		Canada	Manitoba	Churchill		Churchill Northern Studies Centre	58.738	-93.819	15
07PROBE-01368	CUCAD018-07	GU114508	Asynarchus mutatus	34	07PROBE-01368			Biodiversity Institute of Ontario	658	Limnephilidae	Limnephilinae	Asynarchus	Asynarchus mutatus	Xin Zhou	xinzhou@uoguelph.ca	F	S	A		UV light,GPS I_CNSC			P.Hebert	15-Jul-2007		Canada	Manitoba	Churchill		Churchill Northern Studies Centre	58.738	-93.819	15
07PROBE-01365	CUCAD015-07	GU114509	Asynarchus mutatus	34	07PROBE-01365			Biodiversity Institute of Ontario	658	Limnephilidae	Limnephilinae	Asynarchus	Asynarchus mutatus	Xin Zhou	xinzhou@uoguelph.ca	F	S	A		UV light,GPS I_CNSC			P.Hebert	15-Jul-2007		Canada	Manitoba	Churchill		Churchill Northern Studies Centre	58.738	-93.819	15
07PROBE-01367	CUCAD017-07	GU114510	Asynarchus mutatus	34	07PROBE-01367			Biodiversity Institute of Ontario	658	Limnephilidae	Limnephilinae	Asynarchus	Asynarchus mutatus	Xin Zhou	xinzhou@uoguelph.ca	F	S	A		UV light,GPS I_CNSC			P.Hebert	15-Jul-2007		Canada	Manitoba	Churchill		Churchill Northern Studies Centre	58.738	-93.819	15
07PROBE-01372	CUCAD022-07	GU114513	Asynarchus mutatus	34	07PROBE-01372			Biodiversity Institute of Ontario	658	Limnephilidae	Limnephilinae	Asynarchus	Asynarchus mutatus	Xin Zhou	xinzhou@uoguelph.ca	F	S	A		UV light,GPS I_CNSC			P.Hebert	15-Jul-2007		Canada	Manitoba	Churchill		Churchill Northern Studies Centre	58.738	-93.819	15
07PROBE-01383	CUCAD033-07	GU114514	Asynarchus mutatus	34	07PROBE-01383			Biodiversity Institute of Ontario	658	Limnephilidae	Limnephilinae	Asynarchus	Asynarchus mutatus	Xin Zhou	xinzhou@uoguelph.ca		S	A		UV light,GPS I_CNSC			P.Hebert	15-Jul-2007		Canada	Manitoba	Churchill		Churchill Northern Studies Centre	58.738	-93.819	15
07PROBE-01382	CUCAD032-07	GU114515	Asynarchus mutatus	34	07PROBE-01382			Biodiversity Institute of Ontario	658	Limnephilidae	Limnephilinae	Asynarchus	Asynarchus mutatus	Xin Zhou	xinzhou@uoguelph.ca		S	A		UV light,GPS I_CNSC			P.Hebert	15-Jul-2007		Canada	Manitoba	Churchill		Churchill Northern Studies Centre	58.738	-93.819	15
07PROBE-01381	CUCAD031-07	GU114516	Asynarchus mutatus	34	07PROBE-01381			Biodiversity Institute of Ontario	658	Limnephilidae	Limnephilinae	Asynarchus	Asynarchus mutatus	Xin Zhou	xinzhou@uoguelph.ca		S	A		UV light,GPS I_CNSC			P.Hebert	15-Jul-2007		Canada	Manitoba	Churchill		Churchill Northern Studies Centre	58.738	-93.819	15
07PROBE-01384	CUCAD034-07	GU114517	Asynarchus mutatus	34	07PROBE-01384			Biodiversity Institute of Ontario	658	Limnephilidae	Limnephilinae	Asynarchus	Asynarchus mutatus	Xin Zhou	xinzhou@uoguelph.ca		S	A		UV light,GPS I_CNSC			P.Hebert	15-Jul-2007		Canada	Manitoba	Churchill		Churchill Northern Studies Centre	58.738	-93.819	15
07PROBE-01821	CUCAD471-07	GU114518	Asynarchus mutatus	34	07PROBE-01821	UMSP000125955		University of Minnesota Insect Collection	658	Limnephilidae	Limnephilinae	Asynarchus	Asynarchus mutatus	Roger J. Blahnik	blahn003@umn.edu	M	S	A		UV light (sheet)			J.deWaad	18-Jul-2007		Canada	Manitoba	Churchill		Twin Lakes	58.63	-93.798	10
HLC-10548	COC054-05	GU113609	Asynarchus mutatus	34	HLC-10548			Biodiversity Institute of Ontario	658	Limnephilidae	Limnephilinae	Asynarchus	Asynarchus mutatus	Xin Zhou	xinzhou@uoguelph.ca	M	S	A					Paul D.N. Hebert	22-Aug-2004		Canada	Manitoba	Churchill		Churchill Northern Studies Centre	58.73	-93.82
HLC-10541	COC047-05	GU113610	Asynarchus mutatus	34	HLC-10541			Biodiversity Institute of Ontario	658	Limnephilidae	Limnephilinae	Asynarchus	Asynarchus mutatus	Xin Zhou	xinzhou@uoguelph.ca	F	S	A					Paul D.N. Hebert	22-Aug-2004		Canada	Manitoba	Churchill		Churchill Northern Studies Centre	58.73	-93.82
07PROBE-01898	CUCAD548-07	GU114519	Asynarchus mutatus	34	07PROBE-01898	UMSP000125957		University of Minnesota Insect Collection	658	Limnephilidae	Limnephilinae	Asynarchus	Asynarchus mutatus	Roger J. Blahnik	blahn003@umn.edu	M	S	A		UV light			J.deWaad	19-Jul-2007		Canada	Manitoba	Churchill		Twin Lakes, cottage	58.63	-93.798	32
07PROBE-01768	CUCAD418-07	GU114428	Apatania stigmatella	35	07PROBE-01768			Biodiversity Institute of Ontario	629	Apataniidae	Apataniinae	Apatania	Apatania stigmatella	Xin Zhou	xinzhou@uoguelph.ca	F	S	A		UV light			J.McGowan,J.Lankshear	22-Jul-2007		Canada	Manitoba	Churchill		Backyard, 111 Hearne St., Churchill	58.769	-94.16	8
07PROBE-01888	CUCAD538-07	GU114429	Apatania stigmatella	35	07PROBE-01888			Biodiversity Institute of Ontario	630	Apataniidae	Apataniinae	Apatania	Apatania stigmatella	Xin Zhou	xinzhou@uoguelph.ca	F	S	A					J.deWaad	16-Jul-2007		Canada	Manitoba	Churchill		Churchill flats	58.76	-94.175	2
07PROBE-01796	CUCAD446-07	GU114430	Apatania zonella	36	07PROBE-01796			Biodiversity Institute of Ontario	658	Apataniidae	Apataniinae	Apatania	Apatania zonella	Roger J. Blahnik	blahn003@umn.edu	F	S	A		Sweep net,GPS I_BLUFC			J.Lankshear	15-Jul-2007		Canada	Manitoba	Churchill		Rock Bluff C	58.764	-93.868	6
07CUTRI-059	CUCAD711-07	GU114541	Brachycentrus americanus	37	07CUTRI-059			Biodiversity Institute of Ontario	658	Brachycentridae		Brachycentrus	Brachycentrus americanus	Xin Zhou	xinzhou@uoguelph.ca	M	S	A		Sweep net			T.Ekreh,E.Stur	24-Jul-2007		Canada	Manitoba	Churchill		Eastern Creek	58.755	-93.949	8
07CUTRI-057	CUCAD709-07	GU114542	Brachycentrus americanus	37	07CUTRI-057			Biodiversity Institute of Ontario	608	Brachycentridae		Brachycentrus	Brachycentrus americanus	Xin Zhou	xinzhou@uoguelph.ca	M	S	A		Sweep net			T.Ekreh,E.Stur	24-Jul-2007		Canada	Manitoba	Churchill		Eastern Creek	58.755	-93.949	8
07CUTRI-058	CUCAD710-07	GU114543	Brachycentrus americanus	37	07CUTRI-058			Biodiversity Institute of Ontario	658	Brachycentridae		Brachycentrus	Brachycentrus americanus	Xin Zhou	xinzhou@uoguelph.ca	M	S	A		Sweep net			T.Ekreh,E.Stur	24-Jul-2007		Canada	Manitoba	Churchill		Eastern Creek	58.755	-93.949	8
07CUTRI-060	CUCAD712-07	GU114544	Brachycentrus americanus	37	07CUTRI-060			Biodiversity Institute of Ontario	658	Brachycentridae		Brachycentrus	Brachycentrus americanus	Xin Zhou	xinzhou@uoguelph.ca		S	I		Hand pick			J.Witt	27-Jul-2007		Canada	Manitoba	Churchill		Ramsay Creek	58.731	-93.781	9
07CUTRI-061	CUCAD713-07	GU114545	Brachycentrus americanus	37	07CUTRI-061			Biodiversity Institute of Ontario	658	Brachycentridae		Brachycentrus	Brachycentrus americanus	Xin Zhou	xinzhou@uoguelph.ca		S	I		Hand pick			J.Witt	27-Jul-2007		Canada	Manitoba	Churchill		Ramsay Creek	58.731	-93.781	9
07CUTRI-063	CUCAD715-07	GU114546	Brachycentrus americanus	37	07CUTRI-063			Biodiversity Institute of Ontario	658	Brachycentridae		Brachycentrus	Brachycentrus americanus	Xin Zhou	xinzhou@uoguelph.ca		S	I					J.Witt	27-Jul-2007		Canada	Manitoba	Churchill		Ramsay Creek	58.731	-93.781	9
07CUTRI-062	CUCAD714-07	GU114547	Brachycentrus americanus	37	07CUTRI-062			Biodiversity Institute of Ontario	658	Brachycentridae		Brachycentrus	Brachycentrus americanus	Xin Zhou	xinzhou@uoguelph.ca		S	I		Hand pick			J.Witt	27-Jul-2007		Canada	Manitoba	Churchill		Ramsay Creek	58.731	-93.781	9
07CUTRI-090	CUCAD742-07	GU114548	Brachycentrus fuliginosus	38	07CUTRI-090			Biodiversity Institute of Ontario	636	Brachycentridae		Brachycentrus	Brachycentrus fuliginosus	Roger J. Blahnik	blahn003@umn.edu	F	S	A	BCDID				A.Renaud	14-Jul-2007		Canada	Manitoba	Churchill		Goose Creek Rd., Pump house	58.626	-94.23	6
07PROBE-01901	CUCAD551-07	GU114795	Lepidostoma togatum	39	07PROBE-01901			Biodiversity Institute of Ontario	654	Lepidostomatidae	Lepidostomatinae	Lepidostoma	Lepidostoma togatum	Xin Zhou	xinzhou@uoguelph.ca	M	S	A		UV light			J.deWaad	19-Jul-2007		Canada	Manitoba	Churchill		Twin Lakes, cottage	58.63	-93.798	32
07PROBE-01770	CUCAD420-07	GU114787	Lepidostoma togatum	39	07PROBE-01770			Biodiversity Institute of Ontario	658	Lepidostomatidae	Lepidostomatinae	Lepidostoma	Lepidostoma togatum	Xin Zhou	xinzhou@uoguelph.ca	F	S	A		UV light			J.McGowan,J.Lankshear	22-Jul-2007		Canada	Manitoba	Churchill		Backyard, 111 Hearne St., Churchill	58.769	-94.16	8
07PROBE-01890	CUCAD540-07	GU114791	Lepidostoma togatum	39	07PROBE-01890			Biodiversity Institute of Ontario	653	Lepidostomatidae	Lepidostomatinae	Lepidostoma	Lepidostoma togatum	Xin Zhou	xinzhou@uoguelph.ca	M	S	A					J.deWaad	16-Jul-2007		Canada	Manitoba	Churchill		Churchill flats	58.76	-94.175	2
07PROBE-01656	CUCAD306-07	GU114779	Lepidostoma togatum	39	07PROBE-01656			Biodiversity Institute of Ontario	658	Lepidostomatidae	Lepidostomatinae	Lepidostoma	Lepidostoma togatum	Xin Zhou	xinzhou@uoguelph.ca	M	S	A					J.McGowan,J.Lankshear	16-Jul-2007		Canada	Manitoba	Churchill		Backyard, 111 Hearne St., Churchill	58.769	-94.16	8
07PROBE-01660	CUCAD310-07	GU114782	Lepidostoma togatum	39	07PROBE-01660			Biodiversity Institute of Ontario	658	Lepidostomatidae	Lepidostomatinae	Lepidostoma	Lepidostoma togatum	Xin Zhou	xinzhou@uoguelph.ca	M	S	A					J.McGowan,J.Lankshear	16-Jul-2007		Canada	Manitoba	Churchill		Backyard, 111 Hearne St., Churchill	58.769	-94.16	8
07PROBE-01664	CUCAD314-07	GU114785	Lepidostoma togatum	39	07PROBE-01664			Biodiversity Institute of Ontario	658	Lepidostomatidae	Lepidostomatinae	Lepidostoma	Lepidostoma togatum	Xin Zhou	xinzhou@uoguelph.ca	M	S	A					J.McGowan,J.Lankshear	16-Jul-2007		Canada	Manitoba	Churchill		Backyard, 111 Hearne St., Churchill	58.769	-94.16	8
07PROBE-01771	CUCAD421-07	GU114790	Lepidostoma togatum	39	07PROBE-01771			Biodiversity Institute of Ontario	658	Lepidostomatidae	Lepidostomatinae	Lepidostoma	Lepidostoma togatum	Xin Zhou	xinzhou@uoguelph.ca	F	S	A		UV light			J.McGowan,J.Lankshear	22-Jul-2007		Canada	Manitoba	Churchill		Backyard, 111 Hearne St., Churchill	58.769	-94.16	8
07PROBE-01889	CUCAD539-07	GU114792	Lepidostoma togatum	39	07PROBE-01889			Biodiversity Institute of Ontario	658	Lepidostomatidae	Lepidostomatinae	Lepidostoma	Lepidostoma togatum	Xin Zhou	xinzhou@uoguelph.ca	M	S	A					J.deWaad	16-Jul-2007		Canada	Manitoba	Churchill		Churchill flats	58.76	-94.175	2
07PROBE-01891	CUCAD541-07	GU114793	Lepidostoma togatum	39	07PROBE-01891			Biodiversity Institute of Ontario	658	Lepidostomatidae	Lepidostomatinae	Lepidostoma	Lepidostoma togatum	Xin Zhou	xinzhou@uoguelph.ca	M	S	A					J.deWaad	16-Jul-2007		Canada	Manitoba	Churchill		Churchill flats	58.76	-94.175	2
07PROBE-01902	CUCAD552-07	GU114794	Lepidostoma togatum	39	07PROBE-01902			Biodiversity Institute of Ontario	658	Lepidostomatidae	Lepidostomatinae	Lepidostoma	Lepidostoma togatum	Xin Zhou	xinzhou@uoguelph.ca	F	S	A		UV light			J.deWaad	19-Jul-2007		Canada	Manitoba	Churchill		Twin Lakes, cottage	58.63	-93.798	32
07PROBE-01649	CUCAD299-07	GU114805	Lepidostoma togatum	39	07PROBE-01649			Biodiversity Institute of Ontario	658	Lepidostomatidae	Lepidostomatinae	Lepidostoma	Lepidostoma togatum	Xin Zhou	xinzhou@uoguelph.ca	M	S	A					J.McGowan,J.Lankshear	16-Jul-2007		Canada	Manitoba	Churchill		Backyard, 111 Hearne St., Churchill	58.769	-94.16	8
07PROBE-01657	CUCAD307-07	GU114788	Lepidostoma togatum	40	07PROBE-01657			Biodiversity Institute of Ontario	658	Lepidostomatidae	Lepidostomatinae	Lepidostoma	Lepidostoma togatum	Xin Zhou	xinzhou@uoguelph.ca	M	S	A					J.McGowan,J.Lankshear	16-Jul-2007		Canada	Manitoba	Churchill		Backyard, 111 Hearne St., Churchill	58.769	-94.16	8
07PROBE-01659	CUCAD309-07	GU114783	Lepidostoma togatum	40	07PROBE-01659			Biodiversity Institute of Ontario	625	Lepidostomatidae	Lepidostomatinae	Lepidostoma	Lepidostoma togatum	Xin Zhou	xinzhou@uoguelph.ca	F	S	A					J.McGowan,J.Lankshear	16-Jul-2007		Canada	Manitoba	Churchill		Backyard, 111 Hearne St., Churchill	58.769	-94.16	8
07PROBE-01651	CUCAD301-07	GU114803	Lepidostoma togatum	40	07PROBE-01651			Biodiversity Institute of Ontario	658	Lepidostomatidae	Lepidostomatinae	Lepidostoma	Lepidostoma togatum	Xin Zhou	xinzhou@uoguelph.ca	M	S	A					J.McGowan,J.Lankshear	16-Jul-2007		Canada	Manitoba	Churchill		Backyard, 111 Hearne St., Churchill	58.769	-94.16	8
07PROBE-01650	CUCAD300-07	GU114804	Lepidostoma togatum	40	07PROBE-01650			Biodiversity Institute of Ontario	658	Lepidostomatidae	Lepidostomatinae	Lepidostoma	Lepidostoma togatum	Xin Zhou	xinzhou@uoguelph.ca	M	S	A					J.McGowan,J.Lankshear	16-Jul-2007		Canada	Manitoba	Churchill		Backyard, 111 Hearne St., Churchill	58.769	-94.16	8
07PROBE-01665	CUCAD315-07	GU114786	Lepidostoma togatum	40	07PROBE-01665			University of Minnesota Insect Collection	654	Lepidostomatidae	Lepidostomatinae	Lepidostoma	Lepidostoma togatum	Roger J. Blahnik	blahn003@umn.edu	M	S	A					J.McGowan,J.Lankshear	16-Jul-2007		Canada	Manitoba	Churchill		Backyard, 111 Hearne St., Churchill	58.769	-94.16	8
07PROBE-01661	CUCAD311-07	GU114781	Lepidostoma togatum	40	07PROBE-01661			Biodiversity Institute of Ontario	655	Lepidostomatidae	Lepidostomatinae	Lepidostoma	Lepidostoma togatum	Xin Zhou	xinzhou@uoguelph.ca	F	S	A					J.McGowan,J.Lankshear	16-Jul-2007		Canada	Manitoba	Churchill		Backyard, 111 Hearne St., Churchill	58.769	-94.16	8
07PROBE-01653	CUCAD303-07	GU114802	Lepidostoma togatum	40	07PROBE-01653			Biodiversity Institute of Ontario	658	Lepidostomatidae	Lepidostomatinae	Lepidostoma	Lepidostoma togatum	Xin Zhou	xinzhou@uoguelph.ca	M	S	A					J.McGowan,J.Lankshear	16-Jul-2007		Canada	Manitoba	Churchill		Backyard, 111 Hearne St., Churchill	58.769	-94.16	8
07PROBE-01647	CUCAD297-07	GU114799	Lepidostoma togatum	40	07PROBE-01647			Biodiversity Institute of Ontario	657	Lepidostomatidae	Lepidostomatinae	Lepidostoma	Lepidostoma togatum	Xin Zhou	xinzhou@uoguelph.ca	F	S	A					J.McGowan,J.Lankshear	16-Jul-2007		Canada	Manitoba	Churchill		Backyard, 111 Hearne St., Churchill	58.769	-94.16	8
07PROBE-01648	CUCAD298-07	GU114798	Lepidostoma togatum	40	07PROBE-01648	UMSP000125941		University of Minnesota Insect Collection	658	Lepidostomatidae	Lepidostomatinae	Lepidostoma	Lepidostoma togatum	Roger J. Blahnik	blahn003@umn.edu	F	S	A					J.McGowan,J.Lankshear	16-Jul-2007		Canada	Manitoba	Churchill		Backyard, 111 Hearne St., Churchill	58.769	-94.16	8
07PROBE-01655	CUCAD305-07	GU114797	Lepidostoma togatum	40	07PROBE-01655	UMSP000125944		University of Minnesota Insect Collection	658	Lepidostomatidae	Lepidostomatinae	Lepidostoma	Lepidostoma togatum	Roger J. Blahnik	blahn003@umn.edu	F	S	A					J.McGowan,J.Lankshear	16-Jul-2007		Canada	Manitoba	Churchill		Backyard, 111 Hearne St., Churchill	58.769	-94.16	8
07PROBE-01900	CUCAD550-07	GU114796	Lepidostoma togatum	40	07PROBE-01900			Biodiversity Institute of Ontario	658	Lepidostomatidae	Lepidostomatinae	Lepidostoma	Lepidostoma togatum	Xin Zhou	xinzhou@uoguelph.ca	F	S	A		UV light			J.deWaad	19-Jul-2007		Canada	Manitoba	Churchill		Twin Lakes, cottage	58.63	-93.798	32
07PROBE-01772	CUCAD422-07	GU114789	Lepidostoma togatum	40	07PROBE-01772			Biodiversity Institute of Ontario	658	Lepidostomatidae	Lepidostomatinae	Lepidostoma	Lepidostoma togatum	Xin Zhou	xinzhou@uoguelph.ca	F	S	A		UV light			J.McGowan,J.Lankshear	22-Jul-2007		Canada	Manitoba	Churchill		Backyard, 111 Hearne St., Churchill	58.769	-94.16	8
07PROBE-01658	CUCAD308-07	GU114784	Lepidostoma togatum	40	07PROBE-01658			Biodiversity Institute of Ontario	658	Lepidostomatidae	Lepidostomatinae	Lepidostoma	Lepidostoma togatum	Xin Zhou	xinzhou@uoguelph.ca	F	S	A					J.McGowan,J.Lankshear	16-Jul-2007		Canada	Manitoba	Churchill		Backyard, 111 Hearne St., Churchill	58.769	-94.16	8
07PROBE-01662	CUCAD312-07	GU114780	Lepidostoma togatum	40	07PROBE-01662			Biodiversity Institute of Ontario	658	Lepidostomatidae	Lepidostomatinae	Lepidostoma	Lepidostoma togatum	Xin Zhou	xinzhou@uoguelph.ca	F	S	A					J.McGowan,J.Lankshear	16-Jul-2007		Canada	Manitoba	Churchill		Backyard, 111 Hearne St., Churchill	58.769	-94.16	8
07PROBE-01663	CUCAD313-07	GU114778	Lepidostoma togatum	40	07PROBE-01663			Biodiversity Institute of Ontario	658	Lepidostomatidae	Lepidostomatinae	Lepidostoma	Lepidostoma togatum	Xin Zhou	xinzhou@uoguelph.ca	F	S	A					J.McGowan,J.Lankshear	16-Jul-2007		Canada	Manitoba	Churchill		Backyard, 111 Hearne St., Churchill	58.769	-94.16	8
07PROBE-01646	CUCAD296-07	GU114800	Lepidostoma togatum	40	07PROBE-01646	UMSP000125940		University of Minnesota Insect Collection	652	Lepidostomatidae	Lepidostomatinae	Lepidostoma	Lepidostoma togatum	Roger J. Blahnik	blahn003@umn.edu	F	S	A					J.McGowan,J.Lankshear	16-Jul-2007		Canada	Manitoba	Churchill		Backyard, 111 Hearne St., Churchill	58.769	-94.16	8
07PROBE-01652	CUCAD302-07	GU114801	Lepidostoma togatum	40	07PROBE-01652	UMSP000125942		University of Minnesota Insect Collection	648	Lepidostomatidae	Lepidostomatinae	Lepidostoma	Lepidostoma togatum	Roger J. Blahnik	blahn003@umn.edu	F	S	A					J.McGowan,J.Lankshear	16-Jul-2007		Canada	Manitoba	Churchill		Backyard, 111 Hearne St., Churchill	58.769	-94.16	8
07PROBE-01654	CUCAD304-07	GU114806	Lepidostoma togatum	40	07PROBE-01654	UMSP000125943		University of Minnesota Insect Collection	658	Lepidostomatidae	Lepidostomatinae	Lepidostoma	Lepidostoma togatum	Roger J. Blahnik	blahn003@umn.edu	F	S	A					J.McGowan,J.Lankshear	16-Jul-2007		Canada	Manitoba	Churchill		Backyard, 111 Hearne St., Churchill	58.769	-94.16	8
07PROBE-01715	CUCAD365-07	GU114980	Phryganea cinerea	41	07PROBE-01715			Biodiversity Institute of Ontario	658	Phryganeidae	Phryganeinae	Phryganea	Phryganea cinerea	Xin Zhou	xinzhou@uoguelph.ca	M	S	A		UV light			J.McGowan,J.Lankshear	20-Jul-2007		Canada	Manitoba	Churchill		Backyard, 111 Hearne St., Churchill	58.769	-94.16	8
07PROBE-01800	CUCAD450-07	GU114985	Phryganea cinerea	41	07PROBE-01800			Biodiversity Institute of Ontario	658	Phryganeidae	Phryganeinae	Phryganea	Phryganea cinerea	Xin Zhou	xinzhou@uoguelph.ca	M	S	A		GPS I_EASTCK			X.Zhou	17-Jul-2007		Canada	Manitoba	Churchill		Eastern Creek, 20 m aside dirt road	58.76	-93.952	3
HLC-10495	COC001-05	GU113661	Phryganea cinerea	41	HLC-10495			Biodiversity Institute of Ontario	658	Phryganeidae	Phryganeinae	Phryganea	Phryganea cinerea	Xin Zhou	xinzhou@uoguelph.ca	F	S	A					Paul D.N. Hebert	22-Aug-2004		Canada	Manitoba	Churchill		Churchill Northern Studies Centre	58.73	-93.82
07PROBE-01717	CUCAD367-07	GU114984	Phryganea cinerea	41	07PROBE-01717			Biodiversity Institute of Ontario	658	Phryganeidae	Phryganeinae	Phryganea	Phryganea cinerea	Xin Zhou	xinzhou@uoguelph.ca	M	S	A		UV light			J.McGowan,J.Lankshear	20-Jul-2007		Canada	Manitoba	Churchill		Backyard, 111 Hearne St., Churchill	58.769	-94.16	8
07PROBE-01714	CUCAD364-07	GU114981	Phryganea cinerea	41	07PROBE-01714			Biodiversity Institute of Ontario	658	Phryganeidae	Phryganeinae	Phryganea	Phryganea cinerea	Xin Zhou	xinzhou@uoguelph.ca	F	S	A		UV light			J.McGowan,J.Lankshear	20-Jul-2007		Canada	Manitoba	Churchill		Backyard, 111 Hearne St., Churchill	58.769	-94.16	8
HLC-10496	COC002-05	GU113662	Phryganea cinerea	41	HLC-10496			Biodiversity Institute of Ontario	658	Phryganeidae	Phryganeinae	Phryganea	Phryganea cinerea	Xin Zhou	xinzhou@uoguelph.ca	F	S	A					Paul D.N. Hebert	22-Aug-2004		Canada	Manitoba	Churchill		Churchill Northern Studies Centre	58.73	-93.82
07PROBE-01716	CUCAD366-07	GU114982	Phryganea cinerea	41	07PROBE-01716			Biodiversity Institute of Ontario	658	Phryganeidae	Phryganeinae	Phryganea	Phryganea cinerea	Xin Zhou	xinzhou@uoguelph.ca	M	S	A		UV light			J.McGowan,J.Lankshear	20-Jul-2007		Canada	Manitoba	Churchill		Backyard, 111 Hearne St., Churchill	58.769	-94.16	8
07PROBE-01718	CUCAD368-07	GU114983	Phryganea cinerea	41	07PROBE-01718			Biodiversity Institute of Ontario	658	Phryganeidae	Phryganeinae	Phryganea	Phryganea cinerea	Xin Zhou	xinzhou@uoguelph.ca	M	S	A		UV light			J.McGowan,J.Lankshear	20-Jul-2007		Canada	Manitoba	Churchill		Backyard, 111 Hearne St., Churchill	58.769	-94.16	8
07PROBE-01606	CUCAD256-07	GU114986	Phryganea cinerea	41	07PROBE-01606			Biodiversity Institute of Ontario	658	Phryganeidae	Phryganeinae	Phryganea	Phryganea cinerea	Xin Zhou	xinzhou@uoguelph.ca	M	S	A					J.McGowan,J.Lankshear	16-Jul-2007		Canada	Manitoba	Churchill		Backyard, 111 Hearne St., Churchill	58.769	-94.16	8
07PROBE-01721	CUCAD371-07	GU114320	Agrypnia colorata	42	07PROBE-01721			Biodiversity Institute of Ontario	658	Phryganeidae	Phryganeinae	Agrypnia	Agrypnia colorata	Xin Zhou	xinzhou@uoguelph.ca	M	S	A		UV light			J.McGowan,J.Lankshear	20-Jul-2007		Canada	Manitoba	Churchill		Backyard, 111 Hearne St., Churchill	58.769	-94.16	8
07PROBE-01801	CUCAD451-07	GU114338	Agrypnia colorata	42	07PROBE-01801			Biodiversity Institute of Ontario	658	Phryganeidae	Phryganeinae	Agrypnia	Agrypnia colorata	Xin Zhou	xinzhou@uoguelph.ca	M	S	A		GPS I_EASTCK			X.Zhou	17-Jul-2007		Canada	Manitoba	Churchill		Eastern Creek, 20 m aside dirt road	58.76	-93.952	3
07PROBE-01880	CUCAD530-07	GU114356	Agrypnia colorata	42	07PROBE-01880			Biodiversity Institute of Ontario	658	Phryganeidae	Phryganeinae	Agrypnia	Agrypnia colorata	Xin Zhou	xinzhou@uoguelph.ca	M	S	A					J.deWaad	16-Jul-2007		Canada	Manitoba	Churchill		Churchill flats	58.76	-94.175	2
07PROBE-01722	CUCAD372-07	GU114319	Agrypnia colorata	42	07PROBE-01722			Biodiversity Institute of Ontario	658	Phryganeidae	Phryganeinae	Agrypnia	Agrypnia colorata	Xin Zhou	xinzhou@uoguelph.ca	M	S	A		UV light			J.McGowan,J.Lankshear	20-Jul-2007		Canada	Manitoba	Churchill		Backyard, 111 Hearne St., Churchill	58.769	-94.16	8
07PROBE-01733	CUCAD383-07	GU114330	Agrypnia colorata	42	07PROBE-01733			Biodiversity Institute of Ontario	658	Phryganeidae	Phryganeinae	Agrypnia	Agrypnia colorata	Xin Zhou	xinzhou@uoguelph.ca	F	S	A		UV light			J.McGowan,J.Lankshear	22-Jul-2007		Canada	Manitoba	Churchill		Backyard, 111 Hearne St., Churchill	58.769	-94.16	8
07PROBE-01799	CUCAD449-07	GU114335	Agrypnia colorata	42	07PROBE-01799			Biodiversity Institute of Ontario	658	Phryganeidae	Phryganeinae	Agrypnia	Agrypnia colorata	Xin Zhou	xinzhou@uoguelph.ca	M	S	A		Hand pick			M.Zhang	16-Jul-2007		Canada	Manitoba	Churchill		Cape Merry	58.786	-94.202	7
07PROBE-01811	CUCAD461-07	GU114346	Agrypnia colorata	42	07PROBE-01811			Biodiversity Institute of Ontario	658	Phryganeidae	Phryganeinae	Agrypnia	Agrypnia colorata	Xin Zhou	xinzhou@uoguelph.ca	M	S	A		UV light (bucket)			D.Steiken	18-Jul-2007		Canada	Manitoba	Churchill		Rock Bluff C, small pond near the bluff	58.763	-93.868	1
07PROBE-01877	CUCAD527-07	GU114353	Agrypnia colorata	42	07PROBE-01877			Biodiversity Institute of Ontario	658	Phryganeidae	Phryganeinae	Agrypnia	Agrypnia colorata	Xin Zhou	xinzhou@uoguelph.ca	M	S	A					J.deWaad	16-Jul-2007		Canada	Manitoba	Churchill		Churchill flats	58.76	-94.175	2
07PROBE-01925	CUCAD575-07	GU114358	Agrypnia colorata	42	07PROBE-01925			Biodiversity Institute of Ontario	658	Phryganeidae	Phryganeinae	Agrypnia	Agrypnia colorata	Xin Zhou	xinzhou@uoguelph.ca	M	S	A		UV light (bucket),GPS I_TWNLK			P.Hebert	20-Jul-2007		Canada	Manitoba	Churchill		Twin Lakes	58.63	-93.798	10
07PROBE-01987	CUCAD637-07	GU114372	Agrypnia colorata	42	07PROBE-01987			Biodiversity Institute of Ontario	658	Phryganeidae	Phryganeinae	Agrypnia	Agrypnia colorata	Xin Zhou	xinzhou@uoguelph.ca	F	S	A		UV light (bucket),GPS I_Fen1			P.Hebert	20-Jul-2007		Canada	Manitoba	Churchill		Twin Lakes, Fen trap 1, on top of a small hill, ca. 100m from the closest pound	58.632	-93.788	34
07PROBE-01609	CUCAD259-07	GU114375	Agrypnia colorata	42	07PROBE-01609			Biodiversity Institute of Ontario	658	Phryganeidae	Phryganeinae	Agrypnia	Agrypnia colorata	Xin Zhou	xinzhou@uoguelph.ca	M	S	A					J.McGowan,J.Lankshear	16-Jul-2007		Canada	Manitoba	Churchill		Backyard, 111 Hearne St., Churchill	58.769	-94.16	8
07PROBE-01605	CUCAD255-07	GU114378	Agrypnia colorata	42	07PROBE-01605			Biodiversity Institute of Ontario	658	Phryganeidae	Phryganeinae	Agrypnia	Agrypnia colorata	Xin Zhou	xinzhou@uoguelph.ca	F	S	A					J.McGowan,J.Lankshear	16-Jul-2007		Canada	Manitoba	Churchill		Backyard, 111 Hearne St., Churchill	58.769	-94.16	8
07PROBE-01876	CUCAD526-07	GU114350	Agrypnia colorata	42	07PROBE-01876			Biodiversity Institute of Ontario	658	Phryganeidae	Phryganeinae	Agrypnia	Agrypnia colorata	Xin Zhou	xinzhou@uoguelph.ca	M	S	A					J.deWaad	16-Jul-2007		Canada	Manitoba	Churchill		Churchill flats	58.76	-94.175	2
07PROBE-01879	CUCAD529-07	GU114351	Agrypnia colorata	42	07PROBE-01879			Biodiversity Institute of Ontario	658	Phryganeidae	Phryganeinae	Agrypnia	Agrypnia colorata	Xin Zhou	xinzhou@uoguelph.ca	M	S	A					J.deWaad	16-Jul-2007		Canada	Manitoba	Churchill		Churchill flats	58.76	-94.175	2
07PROBE-01803	CUCAD453-07	GU114340	Agrypnia colorata	42	07PROBE-01803			Biodiversity Institute of Ontario	658	Phryganeidae	Phryganeinae	Agrypnia	Agrypnia colorata	Xin Zhou	xinzhou@uoguelph.ca	M	S	A		GPS I_EASTCK			X.Zhou	17-Jul-2007		Canada	Manitoba	Churchill		Eastern Creek, 20 m aside dirt road	58.76	-93.952	3
07PROBE-01807	CUCAD457-07	GU114342	Agrypnia colorata	42	07PROBE-01807			Biodiversity Institute of Ontario	658	Phryganeidae	Phryganeinae	Agrypnia	Agrypnia colorata	Xin Zhou	xinzhou@uoguelph.ca	M	S	A		UV light (bucket)			D.Steiken	18-Jul-2007		Canada	Manitoba	Churchill		Rock Bluff C, small pond near the bluff	58.763	-93.868	1
07PROBE-01731	CUCAD381-07	GU114324	Agrypnia colorata	42	07PROBE-01731			Biodiversity Institute of Ontario	658	Phryganeidae	Phryganeinae	Agrypnia	Agrypnia colorata	Xin Zhou	xinzhou@uoguelph.ca	M	S	A		UV light			J.McGowan,J.Lankshear	20-Jul-2007		Canada	Manitoba	Churchill		Backyard, 111 Hearne St., Churchill	58.769	-94.16	8
07PROBE-01725	CUCAD375-07	GU114323	Agrypnia colorata	42	07PROBE-01725			Biodiversity Institute of Ontario	658	Phryganeidae	Phryganeinae	Agrypnia	Agrypnia colorata	Xin Zhou	xinzhou@uoguelph.ca	M	S	A		UV light			J.McGowan,J.Lankshear	20-Jul-2007		Canada	Manitoba	Churchill		Backyard, 111 Hearne St., Churchill	58.769	-94.16	8
07PROBE-01719	CUCAD369-07	GU114322	Agrypnia colorata	42	07PROBE-01719			Biodiversity Institute of Ontario	658	Phryganeidae	Phryganeinae	Agrypnia	Agrypnia colorata	Xin Zhou	xinzhou@uoguelph.ca	M	S	A		UV light			J.McGowan,J.Lankshear	20-Jul-2007		Canada	Manitoba	Churchill		Backyard, 111 Hearne St., Churchill	58.769	-94.16	8
07PROBE-01720	CUCAD370-07	GU114321	Agrypnia colorata	42	07PROBE-01720			Biodiversity Institute of Ontario	658	Phryganeidae	Phryganeinae	Agrypnia	Agrypnia colorata	Xin Zhou	xinzhou@uoguelph.ca	M	S	A		UV light			J.McGowan,J.Lankshear	20-Jul-2007		Canada	Manitoba	Churchill		Backyard, 111 Hearne St., Churchill	58.769	-94.16	8
07PROBE-01723	CUCAD373-07	GU114318	Agrypnia colorata	42	07PROBE-01723			Biodiversity Institute of Ontario	658	Phryganeidae	Phryganeinae	Agrypnia	Agrypnia colorata	Xin Zhou	xinzhou@uoguelph.ca	M	S	A		UV light			J.McGowan,J.Lankshear	20-Jul-2007		Canada	Manitoba	Churchill		Backyard, 111 Hearne St., Churchill	58.769	-94.16	8
07PROBE-01724	CUCAD374-07	GU114317	Agrypnia colorata	42	07PROBE-01724			Biodiversity Institute of Ontario	658	Phryganeidae	Phryganeinae	Agrypnia	Agrypnia colorata	Xin Zhou	xinzhou@uoguelph.ca	M	S	A		UV light			J.McGowan,J.Lankshear	20-Jul-2007		Canada	Manitoba	Churchill		Backyard, 111 Hearne St., Churchill	58.769	-94.16	8
07PROBE-01620	CUCAD270-07	GU114316	Agrypnia colorata	42	07PROBE-01620			Biodiversity Institute of Ontario	658	Phryganeidae	Phryganeinae	Agrypnia	Agrypnia colorata	Xin Zhou	xinzhou@uoguelph.ca	M	S	A					J.McGowan,J.Lankshear	16-Jul-2007		Canada	Manitoba	Churchill		Backyard, 111 Hearne St., Churchill	58.769	-94.16	8
07PROBE-01618	CUCAD268-07	GU114315	Agrypnia colorata	42	07PROBE-01618			Biodiversity Institute of Ontario	658	Phryganeidae	Phryganeinae	Agrypnia	Agrypnia colorata	Xin Zhou	xinzhou@uoguelph.ca	M	S	A					J.McGowan,J.Lankshear	16-Jul-2007		Canada	Manitoba	Churchill		Backyard, 111 Hearne St., Churchill	58.769	-94.16	8
07PROBE-01619	CUCAD269-07	GU114314	Agrypnia colorata	42	07PROBE-01619			Biodiversity Institute of Ontario	658	Phryganeidae	Phryganeinae	Agrypnia	Agrypnia colorata	Xin Zhou	xinzhou@uoguelph.ca	F	S	A					J.McGowan,J.Lankshear	16-Jul-2007		Canada	Manitoba	Churchill		Backyard, 111 Hearne St., Churchill	58.769	-94.16	8
HLC-10514	COC020-05	GU113573	Agrypnia colorata	42	HLC-10514			Biodiversity Institute of Ontario	658	Phryganeidae	Phryganeinae	Agrypnia	Agrypnia colorata	Xin Zhou	xinzhou@uoguelph.ca	M	S	A					Paul D.N. Hebert	22-Aug-2004		Canada	Manitoba	Churchill		Churchill Northern Studies Centre	58.73	-93.82
HLC-10554	COC060-05	GU113571	Agrypnia colorata	42	HLC-10554			Biodiversity Institute of Ontario	658	Phryganeidae	Phryganeinae	Agrypnia	Agrypnia colorata	Xin Zhou	xinzhou@uoguelph.ca	M	S	A					Paul D.N. Hebert	22-Aug-2004		Canada	Manitoba	Churchill		Churchill Northern Studies Centre	58.73	-93.82
HLC-10556	COC062-05	GU113570	Agrypnia colorata	42	HLC-10556			Biodiversity Institute of Ontario	658	Phryganeidae	Phryganeinae	Agrypnia	Agrypnia colorata	Xin Zhou	xinzhou@uoguelph.ca	F	S	A					Paul D.N. Hebert	22-Aug-2004		Canada	Manitoba	Churchill		Churchill Northern Studies Centre	58.73	-93.82
HLC-10512	COC018-05	GU113569	Agrypnia colorata	42	HLC-10512			Biodiversity Institute of Ontario	658	Phryganeidae	Phryganeinae	Agrypnia	Agrypnia colorata	Xin Zhou	xinzhou@uoguelph.ca	F	S	A					Paul D.N. Hebert	22-Aug-2004		Canada	Manitoba	Churchill		Churchill Northern Studies Centre	58.73	-93.82
07PROBE-01726	CUCAD376-07	GU114326	Agrypnia colorata	42	07PROBE-01726			Biodiversity Institute of Ontario	658	Phryganeidae	Phryganeinae	Agrypnia	Agrypnia colorata	Xin Zhou	xinzhou@uoguelph.ca	M	S	A		UV light			J.McGowan,J.Lankshear	20-Jul-2007		Canada	Manitoba	Churchill		Backyard, 111 Hearne St., Churchill	58.769	-94.16	8
HLC-10555	COC061-05	GU113572	Agrypnia colorata	42	HLC-10555			Biodiversity Institute of Ontario	545	Phryganeidae	Phryganeinae	Agrypnia	Agrypnia colorata	Xin Zhou	xinzhou@uoguelph.ca	M	S	A					Paul D.N. Hebert	22-Aug-2004		Canada	Manitoba	Churchill		Churchill Northern Studies Centre	58.73	-93.82
07PROBE-01734	CUCAD384-07	GU114332	Agrypnia colorata	42	07PROBE-01734			Biodiversity Institute of Ontario	632	Phryganeidae	Phryganeinae	Agrypnia	Agrypnia colorata	Xin Zhou	xinzhou@uoguelph.ca	F	S	A		UV light			J.McGowan,J.Lankshear	22-Jul-2007		Canada	Manitoba	Churchill		Backyard, 111 Hearne St., Churchill	58.769	-94.16	8
07PROBE-01806	CUCAD456-07	GU114341	Agrypnia colorata	42	07PROBE-01806			Biodiversity Institute of Ontario	626	Phryganeidae	Phryganeinae	Agrypnia	Agrypnia colorata	Xin Zhou	xinzhou@uoguelph.ca	M	S	A		UV light (bucket)			D.Steiken	18-Jul-2007		Canada	Manitoba	Churchill		Rock Bluff C, small pond near the bluff	58.763	-93.868	1
07PROBE-01882	CUCAD532-07	GU114357	Agrypnia colorata	42	07PROBE-01882			Biodiversity Institute of Ontario	632	Phryganeidae	Phryganeinae	Agrypnia	Agrypnia colorata	Xin Zhou	xinzhou@uoguelph.ca	M	S	A					J.deWaad	16-Jul-2007		Canada	Manitoba	Churchill		Churchill flats	58.76	-94.175	2
07PROBE-01506	CUCAD156-07	GU114364	Agrypnia colorata	42	07PROBE-01506			Biodiversity Institute of Ontario	654	Phryganeidae	Phryganeinae	Agrypnia	Agrypnia colorata	Xin Zhou	xinzhou@uoguelph.ca	M	S	A		UV light,GPS I_MARINA			X.Zhou	20-Jul-2007		Canada	Manitoba	Churchill		Goose Creek, Marina	58.663	-94.167
07PROBE-01735	CUCAD385-07	GU114331	Agrypnia colorata	42	07PROBE-01735			Biodiversity Institute of Ontario	658	Phryganeidae	Phryganeinae	Agrypnia	Agrypnia colorata	Xin Zhou	xinzhou@uoguelph.ca	F	S	A		UV light			J.McGowan,J.Lankshear	22-Jul-2007		Canada	Manitoba	Churchill		Backyard, 111 Hearne St., Churchill	58.769	-94.16	8
07PROBE-01797	CUCAD447-07	GU114333	Agrypnia colorata	42	07PROBE-01797			Biodiversity Institute of Ontario	658	Phryganeidae	Phryganeinae	Agrypnia	Agrypnia colorata	Xin Zhou	xinzhou@uoguelph.ca	M	S	A		UV light (bucket),GPS I_006			X.Zhou	16-Jul-2007		Canada	Manitoba	Churchill		20m by a small pond ~2 Km SW to Churchill Northern Studies Centre	58.723	-93.837	17
07PROBE-01728	CUCAD378-07	GU114325	Agrypnia colorata	42	07PROBE-01728			Biodiversity Institute of Ontario	658	Phryganeidae	Phryganeinae	Agrypnia	Agrypnia colorata	Xin Zhou	xinzhou@uoguelph.ca	M	S	A		UV light			J.McGowan,J.Lankshear	20-Jul-2007		Canada	Manitoba	Churchill		Backyard, 111 Hearne St., Churchill	58.769	-94.16	8
07PROBE-01727	CUCAD377-07	GU114327	Agrypnia colorata	42	07PROBE-01727			Biodiversity Institute of Ontario	658	Phryganeidae	Phryganeinae	Agrypnia	Agrypnia colorata	Xin Zhou	xinzhou@uoguelph.ca	M	S	A		UV light			J.McGowan,J.Lankshear	20-Jul-2007		Canada	Manitoba	Churchill		Backyard, 111 Hearne St., Churchill	58.769	-94.16	8
07PROBE-01730	CUCAD380-07	GU114328	Agrypnia colorata	42	07PROBE-01730			Biodiversity Institute of Ontario	658	Phryganeidae	Phryganeinae	Agrypnia	Agrypnia colorata	Xin Zhou	xinzhou@uoguelph.ca	M	S	A		UV light			J.McGowan,J.Lankshear	20-Jul-2007		Canada	Manitoba	Churchill		Backyard, 111 Hearne St., Churchill	58.769	-94.16	8
07PROBE-01732	CUCAD382-07	GU114329	Agrypnia colorata	42	07PROBE-01732			Biodiversity Institute of Ontario	658	Phryganeidae	Phryganeinae	Agrypnia	Agrypnia colorata	Xin Zhou	xinzhou@uoguelph.ca	F	S	A		UV light			J.McGowan,J.Lankshear	20-Jul-2007		Canada	Manitoba	Churchill		Backyard, 111 Hearne St., Churchill	58.769	-94.16	8
07PROBE-01409	CUCAD059-07	GU114334	Agrypnia colorata	42	07PROBE-01409			Biodiversity Institute of Ontario	658	Phryganeidae	Phryganeinae	Agrypnia	Agrypnia colorata	Xin Zhou	xinzhou@uoguelph.ca	F	S	A		UV light,GPS I_CNSC			P.Hebert	15-Jul-2007		Canada	Manitoba	Churchill		Churchill Northern Studies Centre	58.738	-93.819	15
07PROBE-01798	CUCAD448-07	GU114336	Agrypnia colorata	42	07PROBE-01798			Biodiversity Institute of Ontario	658	Phryganeidae	Phryganeinae	Agrypnia	Agrypnia colorata	Xin Zhou	xinzhou@uoguelph.ca	M	S	A		UV light (bucket),GPS I_006			X.Zhou	16-Jul-2007		Canada	Manitoba	Churchill		20m by a small pond ~2 Km SW to Churchill Northern Studies Centre	58.723	-93.837	17
07PROBE-01408	CUCAD058-07	GU114337	Agrypnia colorata	42	07PROBE-01408			Biodiversity Institute of Ontario	658	Phryganeidae	Phryganeinae	Agrypnia	Agrypnia colorata	Xin Zhou	xinzhou@uoguelph.ca	M	S	A		UV light,GPS I_CNSC			P.Hebert	15-Jul-2007		Canada	Manitoba	Churchill		Churchill Northern Studies Centre	58.738	-93.819	15
07PROBE-01802	CUCAD452-07	GU114339	Agrypnia colorata	42	07PROBE-01802			Biodiversity Institute of Ontario	658	Phryganeidae	Phryganeinae	Agrypnia	Agrypnia colorata	Xin Zhou	xinzhou@uoguelph.ca	M	S	A		GPS I_EASTCK			X.Zhou	17-Jul-2007		Canada	Manitoba	Churchill		Eastern Creek, 20 m aside dirt road	58.76	-93.952	3
07PROBE-01812	CUCAD462-07	GU114343	Agrypnia colorata	42	07PROBE-01812			Biodiversity Institute of Ontario	658	Phryganeidae	Phryganeinae	Agrypnia	Agrypnia colorata	Xin Zhou	xinzhou@uoguelph.ca	M	S	A		UV light (bucket)			D.Steiken	18-Jul-2007		Canada	Manitoba	Churchill		Rock Bluff C, small pond near the bluff	58.763	-93.868	1
07PROBE-01809	CUCAD459-07	GU114344	Agrypnia colorata	42	07PROBE-01809			Biodiversity Institute of Ontario	658	Phryganeidae	Phryganeinae	Agrypnia	Agrypnia colorata	Xin Zhou	xinzhou@uoguelph.ca	M	S	A		UV light (bucket)			D.Steiken	18-Jul-2007		Canada	Manitoba	Churchill		Rock Bluff C, small pond near the bluff	58.763	-93.868	1
07PROBE-01808	CUCAD458-07	GU114345	Agrypnia colorata	42	07PROBE-01808			Biodiversity Institute of Ontario	658	Phryganeidae	Phryganeinae	Agrypnia	Agrypnia colorata	Xin Zhou	xinzhou@uoguelph.ca	M	S	A		UV light (bucket)			D.Steiken	18-Jul-2007		Canada	Manitoba	Churchill		Rock Bluff C, small pond near the bluff	58.763	-93.868	1
07PROBE-01810	CUCAD460-07	GU114347	Agrypnia colorata	42	07PROBE-01810			Biodiversity Institute of Ontario	658	Phryganeidae	Phryganeinae	Agrypnia	Agrypnia colorata	Xin Zhou	xinzhou@uoguelph.ca	M	S	A		UV light (bucket)			D.Steiken	18-Jul-2007		Canada	Manitoba	Churchill		Rock Bluff C, small pond near the bluff	58.763	-93.868	1
07PROBE-01819	CUCAD469-07	GU114348	Agrypnia colorata	42	07PROBE-01819			Biodiversity Institute of Ontario	658	Phryganeidae	Phryganeinae	Agrypnia	Agrypnia colorata	Xin Zhou	xinzhou@uoguelph.ca	M	S	A		UV light (sheet)			J.deWaad	18-Jul-2007		Canada	Manitoba	Churchill		Twin Lakes	58.63	-93.798	10
07PROBE-01875	CUCAD525-07	GU114349	Agrypnia colorata	42	07PROBE-01875			Biodiversity Institute of Ontario	658	Phryganeidae	Phryganeinae	Agrypnia	Agrypnia colorata	Xin Zhou	xinzhou@uoguelph.ca	M	S	A					J.deWaad	16-Jul-2007		Canada	Manitoba	Churchill		Churchill flats	58.76	-94.175	2
07PROBE-01878	CUCAD528-07	GU114352	Agrypnia colorata	42	07PROBE-01878			Biodiversity Institute of Ontario	658	Phryganeidae	Phryganeinae	Agrypnia	Agrypnia colorata	Xin Zhou	xinzhou@uoguelph.ca	M	S	A					J.deWaad	16-Jul-2007		Canada	Manitoba	Churchill		Churchill flats	58.76	-94.175	2
07PROBE-01883	CUCAD533-07	GU114354	Agrypnia colorata	42	07PROBE-01883			Biodiversity Institute of Ontario	658	Phryganeidae	Phryganeinae	Agrypnia	Agrypnia colorata	Xin Zhou	xinzhou@uoguelph.ca	M	S	A					J.deWaad	16-Jul-2007		Canada	Manitoba	Churchill		Churchill flats	58.76	-94.175	2
07PROBE-01881	CUCAD531-07	GU114355	Agrypnia colorata	42	07PROBE-01881			Biodiversity Institute of Ontario	658	Phryganeidae	Phryganeinae	Agrypnia	Agrypnia colorata	Xin Zhou	xinzhou@uoguelph.ca	M	S	A					J.deWaad	16-Jul-2007		Canada	Manitoba	Churchill		Churchill flats	58.76	-94.175	2
07PROBE-01504	CUCAD154-07	GU114359	Agrypnia colorata	42	07PROBE-01504			Biodiversity Institute of Ontario	658	Phryganeidae	Phryganeinae	Agrypnia	Agrypnia colorata	Xin Zhou	xinzhou@uoguelph.ca	M	S	A		UV light,GPS I_MARINA			X.Zhou	20-Jul-2007		Canada	Manitoba	Churchill		Goose Creek, Marina	58.663	-94.167
07PROBE-01503	CUCAD153-07	GU114360	Agrypnia colorata	42	07PROBE-01503			Biodiversity Institute of Ontario	658	Phryganeidae	Phryganeinae	Agrypnia	Agrypnia colorata	Xin Zhou	xinzhou@uoguelph.ca	F	S	A		UV light,GPS I_MARINA			X.Zhou	20-Jul-2007		Canada	Manitoba	Churchill		Goose Creek, Marina	58.663	-94.167
07PROBE-01508	CUCAD158-07	GU114361	Agrypnia colorata	42	07PROBE-01508			Biodiversity Institute of Ontario	658	Phryganeidae	Phryganeinae	Agrypnia	Agrypnia colorata	Xin Zhou	xinzhou@uoguelph.ca	M	S	A		UV light,GPS I_MARINA			X.Zhou	20-Jul-2007		Canada	Manitoba	Churchill		Goose Creek, Marina	58.663	-94.167
07PROBE-01509	CUCAD159-07	GU114362	Agrypnia colorata	42	07PROBE-01509			Biodiversity Institute of Ontario	658	Phryganeidae	Phryganeinae	Agrypnia	Agrypnia colorata	Xin Zhou	xinzhou@uoguelph.ca	M	S	A		UV light,GPS I_MARINA			X.Zhou	20-Jul-2007		Canada	Manitoba	Churchill		Goose Creek, Marina	58.663	-94.167
07PROBE-01507	CUCAD157-07	GU114363	Agrypnia colorata	42	07PROBE-01507			Biodiversity Institute of Ontario	658	Phryganeidae	Phryganeinae	Agrypnia	Agrypnia colorata	Xin Zhou	xinzhou@uoguelph.ca	M	S	A		UV light,GPS I_MARINA			X.Zhou	20-Jul-2007		Canada	Manitoba	Churchill		Goose Creek, Marina	58.663	-94.167
07PROBE-01505	CUCAD155-07	GU114365	Agrypnia colorata	42	07PROBE-01505			Biodiversity Institute of Ontario	658	Phryganeidae	Phryganeinae	Agrypnia	Agrypnia colorata	Xin Zhou	xinzhou@uoguelph.ca	M	S	A		UV light,GPS I_MARINA			X.Zhou	20-Jul-2007		Canada	Manitoba	Churchill		Goose Creek, Marina	58.663	-94.167
07PROBE-01617	CUCAD267-07	GU114366	Agrypnia colorata	42	07PROBE-01617			Biodiversity Institute of Ontario	658	Phryganeidae	Phryganeinae	Agrypnia	Agrypnia colorata	Xin Zhou	xinzhou@uoguelph.ca	M	S	A					J.McGowan,J.Lankshear	16-Jul-2007		Canada	Manitoba	Churchill		Backyard, 111 Hearne St., Churchill	58.769	-94.16	8
07PROBE-01616	CUCAD266-07	GU114367	Agrypnia colorata	42	07PROBE-01616			Biodiversity Institute of Ontario	658	Phryganeidae	Phryganeinae	Agrypnia	Agrypnia colorata	Xin Zhou	xinzhou@uoguelph.ca	M	S	A					J.McGowan,J.Lankshear	16-Jul-2007		Canada	Manitoba	Churchill		Backyard, 111 Hearne St., Churchill	58.769	-94.16	8
07PROBE-01615	CUCAD265-07	GU114368	Agrypnia colorata	42	07PROBE-01615			Biodiversity Institute of Ontario	658	Phryganeidae	Phryganeinae	Agrypnia	Agrypnia colorata	Xin Zhou	xinzhou@uoguelph.ca	M	S	A					J.McGowan,J.Lankshear	16-Jul-2007		Canada	Manitoba	Churchill		Backyard, 111 Hearne St., Churchill	58.769	-94.16	8
07PROBE-01612	CUCAD262-07	GU114369	Agrypnia colorata	42	07PROBE-01612			Biodiversity Institute of Ontario	658	Phryganeidae	Phryganeinae	Agrypnia	Agrypnia colorata	Xin Zhou	xinzhou@uoguelph.ca	M	S	A					J.McGowan,J.Lankshear	16-Jul-2007		Canada	Manitoba	Churchill		Backyard, 111 Hearne St., Churchill	58.769	-94.16	8
07PROBE-01614	CUCAD264-07	GU114370	Agrypnia colorata	42	07PROBE-01614			Biodiversity Institute of Ontario	658	Phryganeidae	Phryganeinae	Agrypnia	Agrypnia colorata	Xin Zhou	xinzhou@uoguelph.ca	M	S	A					J.McGowan,J.Lankshear	16-Jul-2007		Canada	Manitoba	Churchill		Backyard, 111 Hearne St., Churchill	58.769	-94.16	8
07PROBE-01611	CUCAD261-07	GU114371	Agrypnia colorata	42	07PROBE-01611			Biodiversity Institute of Ontario	658	Phryganeidae	Phryganeinae	Agrypnia	Agrypnia colorata	Xin Zhou	xinzhou@uoguelph.ca	M	S	A					J.McGowan,J.Lankshear	16-Jul-2007		Canada	Manitoba	Churchill		Backyard, 111 Hearne St., Churchill	58.769	-94.16	8
07PROBE-01610	CUCAD260-07	GU114373	Agrypnia colorata	42	07PROBE-01610			Biodiversity Institute of Ontario	658	Phryganeidae	Phryganeinae	Agrypnia	Agrypnia colorata	Xin Zhou	xinzhou@uoguelph.ca	M	S	A					J.McGowan,J.Lankshear	16-Jul-2007		Canada	Manitoba	Churchill		Backyard, 111 Hearne St., Churchill	58.769	-94.16	8
07PROBE-01613	CUCAD263-07	GU114374	Agrypnia colorata	42	07PROBE-01613			Biodiversity Institute of Ontario	658	Phryganeidae	Phryganeinae	Agrypnia	Agrypnia colorata	Xin Zhou	xinzhou@uoguelph.ca	M	S	A					J.McGowan,J.Lankshear	16-Jul-2007		Canada	Manitoba	Churchill		Backyard, 111 Hearne St., Churchill	58.769	-94.16	8
07PROBE-01607	CUCAD257-07	GU114376	Agrypnia colorata	42	07PROBE-01607			Biodiversity Institute of Ontario	658	Phryganeidae	Phryganeinae	Agrypnia	Agrypnia colorata	Xin Zhou	xinzhou@uoguelph.ca	M	S	A					J.McGowan,J.Lankshear	16-Jul-2007		Canada	Manitoba	Churchill		Backyard, 111 Hearne St., Churchill	58.769	-94.16	8
07PROBE-01608	CUCAD258-07	GU114377	Agrypnia colorata	42	07PROBE-01608			Biodiversity Institute of Ontario	658	Phryganeidae	Phryganeinae	Agrypnia	Agrypnia colorata	Xin Zhou	xinzhou@uoguelph.ca	M	S	A					J.McGowan,J.Lankshear	16-Jul-2007		Canada	Manitoba	Churchill		Backyard, 111 Hearne St., Churchill	58.769	-94.16	8
07PROBE-01604	CUCAD254-07	GU114379	Agrypnia colorata	42	07PROBE-01604			Biodiversity Institute of Ontario	658	Phryganeidae	Phryganeinae	Agrypnia	Agrypnia colorata	Xin Zhou	xinzhou@uoguelph.ca	F	S	A					J.McGowan,J.Lankshear	16-Jul-2007		Canada	Manitoba	Churchill		Backyard, 111 Hearne St., Churchill	58.769	-94.16	8
HLC-10534	COC040-05	GU113574	Agrypnia deflata	43	HLC-10534			Biodiversity Institute of Ontario	658	Phryganeidae	Phryganeinae	Agrypnia	Agrypnia deflata	Xin Zhou	xinzhou@uoguelph.ca	M	S	A					Paul D.N. Hebert	22-Aug-2004		Canada	Manitoba	Churchill		Churchill Northern Studies Centre	58.73	-93.82
07PROBE-01707	CUCAD357-07	GU114383	Agrypnia deflata	43	07PROBE-01707			Biodiversity Institute of Ontario	658	Phryganeidae	Phryganeinae	Agrypnia	Agrypnia deflata	Xin Zhou	xinzhou@uoguelph.ca		S	A		UV light			J.McGowan,J.Lankshear	20-Jul-2007		Canada	Manitoba	Churchill		Backyard, 111 Hearne St., Churchill	58.769	-94.16	8
07PROBE-01709	CUCAD359-07	GU114386	Agrypnia deflata	43	07PROBE-01709			Biodiversity Institute of Ontario	658	Phryganeidae	Phryganeinae	Agrypnia	Agrypnia deflata	Xin Zhou	xinzhou@uoguelph.ca		S	A		UV light			J.McGowan,J.Lankshear	20-Jul-2007		Canada	Manitoba	Churchill		Backyard, 111 Hearne St., Churchill	58.769	-94.16	8
07PROBE-01713	CUCAD363-07	GU114380	Agrypnia deflata	43	07PROBE-01713			Biodiversity Institute of Ontario	658	Phryganeidae	Phryganeinae	Agrypnia	Agrypnia deflata	Xin Zhou	xinzhou@uoguelph.ca		S	A		UV light			J.McGowan,J.Lankshear	20-Jul-2007		Canada	Manitoba	Churchill		Backyard, 111 Hearne St., Churchill	58.769	-94.16	8
07PROBE-01712	CUCAD362-07	GU114381	Agrypnia deflata	43	07PROBE-01712			Biodiversity Institute of Ontario	658	Phryganeidae	Phryganeinae	Agrypnia	Agrypnia deflata	Xin Zhou	xinzhou@uoguelph.ca		S	A		UV light			J.McGowan,J.Lankshear	20-Jul-2007		Canada	Manitoba	Churchill		Backyard, 111 Hearne St., Churchill	58.769	-94.16	8
07PROBE-01711	CUCAD361-07	GU114382	Agrypnia deflata	43	07PROBE-01711			Biodiversity Institute of Ontario	658	Phryganeidae	Phryganeinae	Agrypnia	Agrypnia deflata	Xin Zhou	xinzhou@uoguelph.ca		S	A		UV light			J.McGowan,J.Lankshear	20-Jul-2007		Canada	Manitoba	Churchill		Backyard, 111 Hearne St., Churchill	58.769	-94.16	8
07PROBE-01710	CUCAD360-07	GU114384	Agrypnia deflata	43	07PROBE-01710			Biodiversity Institute of Ontario	658	Phryganeidae	Phryganeinae	Agrypnia	Agrypnia deflata	Xin Zhou	xinzhou@uoguelph.ca		S	A		UV light			J.McGowan,J.Lankshear	20-Jul-2007		Canada	Manitoba	Churchill		Backyard, 111 Hearne St., Churchill	58.769	-94.16	8
07PROBE-01708	CUCAD358-07	GU114385	Agrypnia deflata	43	07PROBE-01708			Biodiversity Institute of Ontario	658	Phryganeidae	Phryganeinae	Agrypnia	Agrypnia deflata	Xin Zhou	xinzhou@uoguelph.ca		S	A		UV light			J.McGowan,J.Lankshear	20-Jul-2007		Canada	Manitoba	Churchill		Backyard, 111 Hearne St., Churchill	58.769	-94.16	8
07PROBE-01452	CUCAD102-07	GU114387	Agrypnia deflata	43	07PROBE-01452			Biodiversity Institute of Ontario	658	Phryganeidae	Phryganeinae	Agrypnia	Agrypnia deflata	Xin Zhou	xinzhou@uoguelph.ca		S	A		UV light (bucket),GPS I_Fen2			P.Hebert	20-Jul-2007		Canada	Manitoba	Churchill		Twin Lakes, Fen trap 2, by dirt road	58.654	-93.829	10
07PROBE-01443	CUCAD093-07	GU114388	Agrypnia deflata	43	07PROBE-01443			Biodiversity Institute of Ontario	658	Phryganeidae	Phryganeinae	Agrypnia	Agrypnia deflata	Xin Zhou	xinzhou@uoguelph.ca	M	S	A		UV light (bucket),GPS I_Fen2			P.Hebert	20-Jul-2007		Canada	Manitoba	Churchill		Twin Lakes, Fen trap 2, by dirt road	58.654	-93.829	10
07PROBE-01974	CUCAD624-07	GU114389	Agrypnia deflata	43	07PROBE-01974			Biodiversity Institute of Ontario	658	Phryganeidae	Phryganeinae	Agrypnia	Agrypnia deflata	Xin Zhou	xinzhou@uoguelph.ca	M	S	A		UV light (bucket),GPS I_Fen1			P.Hebert	20-Jul-2007		Canada	Manitoba	Churchill		Twin Lakes, Fen trap 1, on top of a small hill, ca. 100m from the closest pound	58.632	-93.788	34
07PROBE-01975	CUCAD625-07	GU114390	Agrypnia deflata	43	07PROBE-01975			Biodiversity Institute of Ontario	658	Phryganeidae	Phryganeinae	Agrypnia	Agrypnia deflata	Xin Zhou	xinzhou@uoguelph.ca	M	S	A		UV light (bucket),GPS I_Fen1			P.Hebert	20-Jul-2007		Canada	Manitoba	Churchill		Twin Lakes, Fen trap 1, on top of a small hill, ca. 100m from the closest pound	58.632	-93.788	34
07PROBE-01977	CUCAD627-07	GU114391	Agrypnia deflata	43	07PROBE-01977			Biodiversity Institute of Ontario	658	Phryganeidae	Phryganeinae	Agrypnia	Agrypnia deflata	Xin Zhou	xinzhou@uoguelph.ca	M	S	A		UV light (bucket),GPS I_Fen1			P.Hebert	20-Jul-2007		Canada	Manitoba	Churchill		Twin Lakes, Fen trap 1, on top of a small hill, ca. 100m from the closest pound	58.632	-93.788	34
07PROBE-01982	CUCAD632-07	GU114392	Agrypnia deflata	43	07PROBE-01982			Biodiversity Institute of Ontario	658	Phryganeidae	Phryganeinae	Agrypnia	Agrypnia deflata	Xin Zhou	xinzhou@uoguelph.ca	F	S	A		UV light (bucket),GPS I_Fen1			P.Hebert	20-Jul-2007		Canada	Manitoba	Churchill		Twin Lakes, Fen trap 1, on top of a small hill, ca. 100m from the closest pound	58.632	-93.788	34
07PROBE-01981	CUCAD631-07	GU114393	Agrypnia deflata	43	07PROBE-01981			Biodiversity Institute of Ontario	658	Phryganeidae	Phryganeinae	Agrypnia	Agrypnia deflata	Xin Zhou	xinzhou@uoguelph.ca	F	S	A		UV light (bucket),GPS I_Fen1			P.Hebert	20-Jul-2007		Canada	Manitoba	Churchill		Twin Lakes, Fen trap 1, on top of a small hill, ca. 100m from the closest pound	58.632	-93.788	34
07PROBE-01729	CUCAD379-07	GU114408	Agrypnia obsoleta	44	07PROBE-01729			Biodiversity Institute of Ontario	658	Phryganeidae	Phryganeinae	Agrypnia	Agrypnia obsoleta	Xin Zhou	xinzhou@uoguelph.ca	F	S	A		UV light. Morphology closer to A. obsoleta, which is restricted in Beringian area in North America. Barcode group with Mongolian A. obsoleta.			J.McGowan,J.Lankshear	20-Jul-2007		Canada	Manitoba	Churchill		Backyard, 111 Hearne St., Churchill	58.769	-94.16	8
07PROBE-01988	CUCAD638-07	GU114394	Agrypnia macdunnoughi	45	07PROBE-01988			Biodiversity Institute of Ontario	658	Phryganeidae	Phryganeinae	Agrypnia	Agrypnia macdunnoughi	Xin Zhou	xinzhou@uoguelph.ca	F	S	A		UV light (bucket),GPS I_Fen1			P.Hebert	20-Jul-2007		Canada	Manitoba	Churchill		Twin Lakes, Fen trap 1, on top of a small hill, ca. 100m from the closest pound	58.632	-93.788	34
07PROBE-01922	CUCAD572-07	GU114401	Agrypnia macdunnoughi	45	07PROBE-01922			Biodiversity Institute of Ontario	654	Phryganeidae	Phryganeinae	Agrypnia	Agrypnia macdunnoughi	Xin Zhou	xinzhou@uoguelph.ca	M	S	A		UV light (bucket),GPS I_TWNLK			P.Hebert	20-Jul-2007		Canada	Manitoba	Churchill		Twin Lakes	58.63	-93.798	10
07PROBE-01923	CUCAD573-07	GU114400	Agrypnia macdunnoughi	45	07PROBE-01923			Biodiversity Institute of Ontario	658	Phryganeidae	Phryganeinae	Agrypnia	Agrypnia macdunnoughi	Xin Zhou	xinzhou@uoguelph.ca	M	S	A		UV light (bucket),GPS I_TWNLK			P.Hebert	20-Jul-2007		Canada	Manitoba	Churchill		Twin Lakes	58.63	-93.798	10
07PROBE-01441	CUCAD091-07	GU114404	Agrypnia macdunnoughi	45	07PROBE-01441			Biodiversity Institute of Ontario	658	Phryganeidae	Phryganeinae	Agrypnia	Agrypnia macdunnoughi	Xin Zhou	xinzhou@uoguelph.ca	M	S	A		UV light (bucket),GPS I_Fen2			P.Hebert	20-Jul-2007		Canada	Manitoba	Churchill		Twin Lakes, Fen trap 2, by dirt road	58.654	-93.829	10
07PROBE-01893	CUCAD543-07	GU114398	Agrypnia macdunnoughi	45	07PROBE-01893			Biodiversity Institute of Ontario	658	Phryganeidae	Phryganeinae	Agrypnia	Agrypnia macdunnoughi	Xin Zhou	xinzhou@uoguelph.ca	M	S	A		UV light			J.deWaad	19-Jul-2007		Canada	Manitoba	Churchill		Twin Lakes, cottage	58.63	-93.798	32
07PROBE-01895	CUCAD545-07	GU114397	Agrypnia macdunnoughi	45	07PROBE-01895			Biodiversity Institute of Ontario	658	Phryganeidae	Phryganeinae	Agrypnia	Agrypnia macdunnoughi	Xin Zhou	xinzhou@uoguelph.ca	M	S	A		UV light			J.deWaad	19-Jul-2007		Canada	Manitoba	Churchill		Twin Lakes, cottage	58.63	-93.798	32
07PROBE-01818	CUCAD468-07	GU114396	Agrypnia macdunnoughi	45	07PROBE-01818			Biodiversity Institute of Ontario	658	Phryganeidae	Phryganeinae	Agrypnia	Agrypnia macdunnoughi	Xin Zhou	xinzhou@uoguelph.ca	M	S	A		UV light (sheet)			J.deWaad	18-Jul-2007		Canada	Manitoba	Churchill		Twin Lakes	58.63	-93.798	10
07PROBE-01989	CUCAD639-07	GU114395	Agrypnia macdunnoughi	45	07PROBE-01989			Biodiversity Institute of Ontario	658	Phryganeidae	Phryganeinae	Agrypnia	Agrypnia macdunnoughi	Xin Zhou	xinzhou@uoguelph.ca	F	S	A		UV light (bucket),GPS I_Fen1			P.Hebert	20-Jul-2007		Canada	Manitoba	Churchill		Twin Lakes, Fen trap 1, on top of a small hill, ca. 100m from the closest pound	58.632	-93.788	34
07PROBE-01894	CUCAD544-07	GU114399	Agrypnia macdunnoughi	45	07PROBE-01894			Biodiversity Institute of Ontario	658	Phryganeidae	Phryganeinae	Agrypnia	Agrypnia macdunnoughi	Xin Zhou	xinzhou@uoguelph.ca	M	S	A		UV light			J.deWaad	19-Jul-2007		Canada	Manitoba	Churchill		Twin Lakes, cottage	58.63	-93.798	32
07PROBE-01921	CUCAD571-07	GU114402	Agrypnia macdunnoughi	45	07PROBE-01921			Biodiversity Institute of Ontario	658	Phryganeidae	Phryganeinae	Agrypnia	Agrypnia macdunnoughi	Xin Zhou	xinzhou@uoguelph.ca	M	S	A		UV light (bucket),GPS I_TWNLK			P.Hebert	20-Jul-2007		Canada	Manitoba	Churchill		Twin Lakes	58.63	-93.798	10
07PROBE-01920	CUCAD570-07	GU114403	Agrypnia macdunnoughi	45	07PROBE-01920			Biodiversity Institute of Ontario	658	Phryganeidae	Phryganeinae	Agrypnia	Agrypnia macdunnoughi	Xin Zhou	xinzhou@uoguelph.ca	M	S	A		UV light (bucket),GPS I_TWNLK			P.Hebert	20-Jul-2007		Canada	Manitoba	Churchill		Twin Lakes	58.63	-93.798	10
07PROBE-01984	CUCAD634-07	GU114405	Agrypnia macdunnoughi	45	07PROBE-01984			Biodiversity Institute of Ontario	658	Phryganeidae	Phryganeinae	Agrypnia	Agrypnia macdunnoughi	Xin Zhou	xinzhou@uoguelph.ca	M	S	A		UV light (bucket),GPS I_Fen1			P.Hebert	20-Jul-2007		Canada	Manitoba	Churchill		Twin Lakes, Fen trap 1, on top of a small hill, ca. 100m from the closest pound	58.632	-93.788	34
07PROBE-01986	CUCAD636-07	GU114406	Agrypnia macdunnoughi	45	07PROBE-01986			Biodiversity Institute of Ontario	658	Phryganeidae	Phryganeinae	Agrypnia	Agrypnia macdunnoughi	Xin Zhou	xinzhou@uoguelph.ca	M	S	A		UV light (bucket),GPS I_Fen1			P.Hebert	20-Jul-2007		Canada	Manitoba	Churchill		Twin Lakes, Fen trap 1, on top of a small hill, ca. 100m from the closest pound	58.632	-93.788	34
07PROBE-01985	CUCAD635-07	GU114407	Agrypnia macdunnoughi	45	07PROBE-01985			Biodiversity Institute of Ontario	658	Phryganeidae	Phryganeinae	Agrypnia	Agrypnia macdunnoughi	Xin Zhou	xinzhou@uoguelph.ca	M	S	A		UV light (bucket),GPS I_Fen1			P.Hebert	20-Jul-2007		Canada	Manitoba	Churchill		Twin Lakes, Fen trap 1, on top of a small hill, ca. 100m from the closest pound	58.632	-93.788	34
HLC-10535	COC041-05	GU113575	Agrypnia improba	46	HLC-10535			Biodiversity Institute of Ontario	658	Phryganeidae	Phryganeinae	Agrypnia	Agrypnia improba	Xin Zhou	xinzhou@uoguelph.ca	F	S	A					Paul D.N. Hebert	22-Aug-2004		Canada	Manitoba	Churchill		Churchill Northern Studies Centre	58.73	-93.82
HLC-10513	COC019-05	GU113576	Agrypnia improba	46	HLC-10513			Biodiversity Institute of Ontario	658	Phryganeidae	Phryganeinae	Agrypnia	Agrypnia improba	Xin Zhou	xinzhou@uoguelph.ca	F	S	A					Paul D.N. Hebert	22-Aug-2004		Canada	Manitoba	Churchill		Churchill Northern Studies Centre	58.73	-93.82
07PROBE-01874	CUCAD524-07	GU114420	Agrypnia straminea	47	07PROBE-01874			Biodiversity Institute of Ontario	654	Phryganeidae	Phryganeinae	Agrypnia	Agrypnia straminea	Xin Zhou	xinzhou@uoguelph.ca	M	S	A		Sweep net			X.Zhou	15-Jul-2007		Canada	Manitoba	Churchill		Twin Lakes	58.63	-93.798	10
07PROBE-01932	CUCAD582-07	GU114426	Agrypnia straminea	47	07PROBE-01932			Biodiversity Institute of Ontario	654	Phryganeidae	Phryganeinae	Agrypnia	Agrypnia straminea	Xin Zhou	xinzhou@uoguelph.ca		S	A		UV light (bucket),GPS I_TWNLK			P.Hebert	20-Jul-2007		Canada	Manitoba	Churchill		Twin Lakes	58.63	-93.798	10
06-PROBE-0830	DSTRI556-07	GU113780	Agrypnia straminea	47	06-PROBE-0830			Biodiversity Institute of Ontario	654	Phryganeidae	Phryganeinae	Agrypnia	Agrypnia straminea	Xin Zhou	xinzhou@uoguelph.ca	M	S	A		Aug 13, or Aug 23, 2006. Possible collection dates confirmed by collector.			R.E. Roughley	05-Aug-2006		Canada	Manitoba	Churchill		Northern Study Centre, Pond in poplar for. Nr. Twin Lakes	58.6201	-93.8256
07PROBE-01934	CUCAD584-07	GU114424	Agrypnia straminea	47	07PROBE-01934			Biodiversity Institute of Ontario	658	Phryganeidae	Phryganeinae	Agrypnia	Agrypnia straminea	Xin Zhou	xinzhou@uoguelph.ca		S	A		UV light (bucket),GPS I_TWNLK			P.Hebert	20-Jul-2007		Canada	Manitoba	Churchill		Twin Lakes	58.63	-93.798	10
07PROBE-01929	CUCAD579-07	GU114423	Agrypnia straminea	47	07PROBE-01929			Biodiversity Institute of Ontario	658	Phryganeidae	Phryganeinae	Agrypnia	Agrypnia straminea	Xin Zhou	xinzhou@uoguelph.ca		S	A		UV light (bucket),GPS I_TWNLK			P.Hebert	20-Jul-2007		Canada	Manitoba	Churchill		Twin Lakes	58.63	-93.798	10
07PROBE-01930	CUCAD580-07	GU114422	Agrypnia straminea	47	07PROBE-01930			Biodiversity Institute of Ontario	658	Phryganeidae	Phryganeinae	Agrypnia	Agrypnia straminea	Xin Zhou	xinzhou@uoguelph.ca		S	A		UV light (bucket),GPS I_TWNLK			P.Hebert	20-Jul-2007		Canada	Manitoba	Churchill		Twin Lakes	58.63	-93.798	10
07PROBE-01746	CUCAD396-07	GU114418	Agrypnia straminea	47	07PROBE-01746			Biodiversity Institute of Ontario	658	Phryganeidae	Phryganeinae	Agrypnia	Agrypnia straminea	Xin Zhou	xinzhou@uoguelph.ca		S	A		UV light			J.McGowan,J.Lankshear	22-Jul-2007		Canada	Manitoba	Churchill		Backyard, 111 Hearne St., Churchill	58.769	-94.16	8
07PROBE-01743	CUCAD393-07	GU114416	Agrypnia straminea	47	07PROBE-01743			Biodiversity Institute of Ontario	658	Phryganeidae	Phryganeinae	Agrypnia	Agrypnia straminea	Xin Zhou	xinzhou@uoguelph.ca		S	A		UV light			J.McGowan,J.Lankshear	22-Jul-2007		Canada	Manitoba	Churchill		Backyard, 111 Hearne St., Churchill	58.769	-94.16	8
07PROBE-01742	CUCAD392-07	GU114415	Agrypnia straminea	47	07PROBE-01742			Biodiversity Institute of Ontario	658	Phryganeidae	Phryganeinae	Agrypnia	Agrypnia straminea	Xin Zhou	xinzhou@uoguelph.ca		S	A		UV light			J.McGowan,J.Lankshear	22-Jul-2007		Canada	Manitoba	Churchill		Backyard, 111 Hearne St., Churchill	58.769	-94.16	8
07PROBE-01744	CUCAD394-07	GU114414	Agrypnia straminea	47	07PROBE-01744			Biodiversity Institute of Ontario	658	Phryganeidae	Phryganeinae	Agrypnia	Agrypnia straminea	Xin Zhou	xinzhou@uoguelph.ca		S	A		UV light			J.McGowan,J.Lankshear	22-Jul-2007		Canada	Manitoba	Churchill		Backyard, 111 Hearne St., Churchill	58.769	-94.16	8
07PROBE-01745	CUCAD395-07	GU114413	Agrypnia straminea	47	07PROBE-01745			Biodiversity Institute of Ontario	658	Phryganeidae	Phryganeinae	Agrypnia	Agrypnia straminea	Xin Zhou	xinzhou@uoguelph.ca		S	A		UV light			J.McGowan,J.Lankshear	22-Jul-2007		Canada	Manitoba	Churchill		Backyard, 111 Hearne St., Churchill	58.769	-94.16	8
07PROBE-01741	CUCAD391-07	GU114412	Agrypnia straminea	47	07PROBE-01741			Biodiversity Institute of Ontario	658	Phryganeidae	Phryganeinae	Agrypnia	Agrypnia straminea	Xin Zhou	xinzhou@uoguelph.ca		S	A		UV light			J.McGowan,J.Lankshear	22-Jul-2007		Canada	Manitoba	Churchill		Backyard, 111 Hearne St., Churchill	58.769	-94.16	8
07PROBE-01738	CUCAD388-07	GU114411	Agrypnia straminea	47	07PROBE-01738			Biodiversity Institute of Ontario	658	Phryganeidae	Phryganeinae	Agrypnia	Agrypnia straminea	Xin Zhou	xinzhou@uoguelph.ca		S	A		UV light			J.McGowan,J.Lankshear	22-Jul-2007		Canada	Manitoba	Churchill		Backyard, 111 Hearne St., Churchill	58.769	-94.16	8
07PROBE-01739	CUCAD389-07	GU114409	Agrypnia straminea	47	07PROBE-01739			Biodiversity Institute of Ontario	658	Phryganeidae	Phryganeinae	Agrypnia	Agrypnia straminea	Xin Zhou	xinzhou@uoguelph.ca		S	A		UV light			J.McGowan,J.Lankshear	22-Jul-2007		Canada	Manitoba	Churchill		Backyard, 111 Hearne St., Churchill	58.769	-94.16	8
06-PROBE-0833	DSTRI559-07	GU113785	Agrypnia straminea	47	06-PROBE-0833			Biodiversity Institute of Ontario	658	Phryganeidae	Phryganeinae	Agrypnia	Agrypnia straminea	Xin Zhou	xinzhou@uoguelph.ca	M	S	A		Aug 13, or Aug 23, 2006. Possible collection dates confirmed by collector.			R.E. Roughley	05-Aug-2006		Canada	Manitoba	Churchill		Northern Study Centre, Pond in poplar for. Nr. Twin Lakes	58.6201	-93.8256
06-PROBE-0832	DSTRI558-07	GU113784	Agrypnia straminea	47	06-PROBE-0832			Biodiversity Institute of Ontario	658	Phryganeidae	Phryganeinae	Agrypnia	Agrypnia straminea	Xin Zhou	xinzhou@uoguelph.ca	M	S	A		Aug 13, or Aug 23, 2006. Possible collection dates confirmed by collector.			R.E. Roughley	05-Aug-2006		Canada	Manitoba	Churchill		Northern Study Centre, Pond in poplar for. Nr. Twin Lakes	58.6201	-93.8256
06-PROBE-0834	DSTRI560-07	GU113783	Agrypnia straminea	47	06-PROBE-0834			Biodiversity Institute of Ontario	658	Phryganeidae	Phryganeinae	Agrypnia	Agrypnia straminea	Xin Zhou	xinzhou@uoguelph.ca	M	S	A		Aug 13, or Aug 23, 2006. Possible collection dates confirmed by collector.			R.E. Roughley	05-Aug-2006		Canada	Manitoba	Churchill		Northern Study Centre, Pond in poplar for. Nr. Twin Lakes	58.6201	-93.8256
06-PROBE-0831	DSTRI557-07	GU113782	Agrypnia straminea	47	06-PROBE-0831			Biodiversity Institute of Ontario	658	Phryganeidae	Phryganeinae	Agrypnia	Agrypnia straminea	Xin Zhou	xinzhou@uoguelph.ca	M	S	A		Aug 13, or Aug 23, 2006. Possible collection dates confirmed by collector.			R.E. Roughley	05-Aug-2006		Canada	Manitoba	Churchill		Northern Study Centre, Pond in poplar for. Nr. Twin Lakes	58.6201	-93.8256
06-PROBE-0829	DSTRI555-07	GU113781	Agrypnia straminea	47	06-PROBE-0829			Biodiversity Institute of Ontario	658	Phryganeidae	Phryganeinae	Agrypnia	Agrypnia straminea	Xin Zhou	xinzhou@uoguelph.ca	M	S	A		Aug 13, or Aug 23, 2006. Possible collection dates confirmed by collector.			R.E. Roughley	05-Aug-2006		Canada	Manitoba	Churchill		Northern Study Centre, Pond in poplar for. Nr. Twin Lakes	58.6201	-93.8256
06-PROBE-0825	DSTRI551-07	GU113779	Agrypnia straminea	47	06-PROBE-0825			Biodiversity Institute of Ontario	658	Phryganeidae	Phryganeinae	Agrypnia	Agrypnia straminea	Xin Zhou	xinzhou@uoguelph.ca	M	S	A		Aug 13, or Aug 23, 2006. Possible collection dates confirmed by collector.			R.E. Roughley	05-Aug-2006		Canada	Manitoba	Churchill		Northern Study Centre, Pond in poplar for. Nr. Twin Lakes	58.6201	-93.8256
06-PROBE-0826	DSTRI552-07	GU113778	Agrypnia straminea	47	06-PROBE-0826			Biodiversity Institute of Ontario	658	Phryganeidae	Phryganeinae	Agrypnia	Agrypnia straminea	Xin Zhou	xinzhou@uoguelph.ca	M	S	A		Aug 13, or Aug 23, 2006. Possible collection dates confirmed by collector.			R.E. Roughley	05-Aug-2006		Canada	Manitoba	Churchill		Northern Study Centre, Pond in poplar for. Nr. Twin Lakes	58.6201	-93.8256
06-PROBE-0827	DSTRI553-07	GU113777	Agrypnia straminea	47	06-PROBE-0827			Biodiversity Institute of Ontario	658	Phryganeidae	Phryganeinae	Agrypnia	Agrypnia straminea	Xin Zhou	xinzhou@uoguelph.ca	M	S	A		Aug 13, or Aug 23, 2006. Possible collection dates confirmed by collector.			R.E. Roughley	05-Aug-2006		Canada	Manitoba	Churchill		Northern Study Centre, Pond in poplar for. Nr. Twin Lakes	58.6201	-93.8256
06-PROBE-0824	DSTRI550-07	GU113776	Agrypnia straminea	47	06-PROBE-0824			Biodiversity Institute of Ontario	658	Phryganeidae	Phryganeinae	Agrypnia	Agrypnia straminea	Xin Zhou	xinzhou@uoguelph.ca	M	S	A		Aug 13, or Aug 23, 2006. Possible collection dates confirmed by collector.			R.E. Roughley	05-Aug-2006		Canada	Manitoba	Churchill		Northern Study Centre, Pond in poplar for. Nr. Twin Lakes	58.6201	-93.8256
CHU05-TRI-065	MHTRI065-06	GU113664	Agrypnia straminea	47	CHU05-TRI-065			Biodiversity Institute of Ontario	658	Phryganeidae	Phryganeinae	Agrypnia	Agrypnia straminea	Xin Zhou	xinzhou@uoguelph.ca	F	S	A					Cory Sheffield	29-Jul-2005		Canada	Manitoba	Churchill		Landing Lake	58.71	-94.05
07PROBE-01899	CUCAD549-07	GU114421	Agrypnia straminea	47	07PROBE-01899			Biodiversity Institute of Ontario	653	Phryganeidae	Phryganeinae	Agrypnia	Agrypnia straminea	Xin Zhou	xinzhou@uoguelph.ca		S	A		UV light			J.deWaad	19-Jul-2007		Canada	Manitoba	Churchill		Twin Lakes, cottage	58.63	-93.798	32
07PROBE-01747	CUCAD397-07	GU114417	Agrypnia straminea	47	07PROBE-01747			Biodiversity Institute of Ontario	644	Phryganeidae	Phryganeinae	Agrypnia	Agrypnia straminea	Xin Zhou	xinzhou@uoguelph.ca		S	A		UV light			J.McGowan,J.Lankshear	22-Jul-2007		Canada	Manitoba	Churchill		Backyard, 111 Hearne St., Churchill	58.769	-94.16	8
07PROBE-01740	CUCAD390-07	GU114410	Agrypnia straminea	47	07PROBE-01740			Biodiversity Institute of Ontario	644	Phryganeidae	Phryganeinae	Agrypnia	Agrypnia straminea	Xin Zhou	xinzhou@uoguelph.ca		S	A		UV light			J.McGowan,J.Lankshear	22-Jul-2007		Canada	Manitoba	Churchill		Backyard, 111 Hearne St., Churchill	58.769	-94.16	8
TRIC 0155.02	GUCAD115-08	GU113533	Agrypnia straminea	47	TRIC 0155.02			Biodiversity Institute of Ontario	376	Phryganeidae	Phryganeinae	Agrypnia	Agrypnia straminea	Paul Hebert	phebert@uoguelph.ca		S	A					Paul Hebert	12-Aug-2002		Canada	Manitoba	Churchill		Churchill Northern Studies Centre	58.738	-93.819	15
06-PROBE-0828	DSTRI554-07	GU113775	Agrypnia straminea	47	06-PROBE-0828			Biodiversity Institute of Ontario	315	Phryganeidae	Phryganeinae	Agrypnia	Agrypnia straminea	Xin Zhou	xinzhou@uoguelph.ca	M	S	A		Aug 13, or Aug 23, 2006. Possible collection dates confirmed by collector.			R.E. Roughley	05-Aug-2006		Canada	Manitoba	Churchill		Northern Study Centre, Pond in poplar for. Nr. Twin Lakes	58.6201	-93.8256
07PROBE-01816	CUCAD466-07	GU114419	Agrypnia straminea	47	07PROBE-01816			Biodiversity Institute of Ontario	597	Phryganeidae	Phryganeinae	Agrypnia	Agrypnia straminea	Xin Zhou	xinzhou@uoguelph.ca		S	A		GPS I_PUMPHS			X.Zhou	17-Jul-2007		Canada	Manitoba	Churchill		Churchill river at Pump house	58.626	-94.231	1
07PROBE-01933	CUCAD583-07	GU114425	Agrypnia straminea	47	07PROBE-01933			Biodiversity Institute of Ontario	547	Phryganeidae	Phryganeinae	Agrypnia	Agrypnia straminea	Xin Zhou	xinzhou@uoguelph.ca		S	A		UV light (bucket),GPS I_TWNLK			P.Hebert	20-Jul-2007		Canada	Manitoba	Churchill		Twin Lakes	58.63	-93.798	10
07PROBE-01495	CUCAD145-07	GU114427	Agrypnia straminea	47	07PROBE-01495			Biodiversity Institute of Ontario	658	Phryganeidae	Phryganeinae	Agrypnia	Agrypnia straminea	Xin Zhou	xinzhou@uoguelph.ca		S	A		UV light (bucket),GPS I_Fen2			P.Hebert	20-Jul-2007		Canada	Manitoba	Churchill		Twin Lakes, Fen trap 2, by dirt road	58.654	-93.829	10
07PROBE-01705	CUCAD355-07	GU114522	Banksiola crotchi	48	07PROBE-01705			Biodiversity Institute of Ontario	658	Phryganeidae	Phryganeinae	Banksiola	Banksiola crotchi	Xin Zhou	xinzhou@uoguelph.ca	M	S	A		UV light			J.McGowan,J.Lankshear	20-Jul-2007		Canada	Manitoba	Churchill		Backyard, 111 Hearne St., Churchill	58.769	-94.16	8
07PROBE-01737	CUCAD387-07	GU114524	Banksiola crotchi	48	07PROBE-01737			Biodiversity Institute of Ontario	658	Phryganeidae	Phryganeinae	Banksiola	Banksiola crotchi	Xin Zhou	xinzhou@uoguelph.ca	F	S	A		UV light			J.McGowan,J.Lankshear	22-Jul-2007		Canada	Manitoba	Churchill		Backyard, 111 Hearne St., Churchill	58.769	-94.16	8
07PROBE-01446	CUCAD096-07	GU114531	Banksiola crotchi	48	07PROBE-01446			Biodiversity Institute of Ontario	658	Phryganeidae	Phryganeinae	Banksiola	Banksiola crotchi	Xin Zhou	xinzhou@uoguelph.ca	F	S	A		UV light (bucket),GPS I_Fen2			P.Hebert	20-Jul-2007		Canada	Manitoba	Churchill		Twin Lakes, Fen trap 2, by dirt road	58.654	-93.829	10
07PROBE-01456	CUCAD106-07	GU114534	Banksiola crotchi	48	07PROBE-01456			Biodiversity Institute of Ontario	658	Phryganeidae	Phryganeinae	Banksiola	Banksiola crotchi	Xin Zhou	xinzhou@uoguelph.ca	M	S	A		UV light (bucket),GPS I_Fen2			P.Hebert	20-Jul-2007		Canada	Manitoba	Churchill		Twin Lakes, Fen trap 2, by dirt road	58.654	-93.829	10
07PROBE-01978	CUCAD628-07	GU114537	Banksiola crotchi	48	07PROBE-01978			Biodiversity Institute of Ontario	658	Phryganeidae	Phryganeinae	Banksiola	Banksiola crotchi	Xin Zhou	xinzhou@uoguelph.ca	F	S	A		UV light (bucket),GPS I_Fen1			P.Hebert	20-Jul-2007		Canada	Manitoba	Churchill		Twin Lakes, Fen trap 1, on top of a small hill, ca. 100m from the closest pound	58.632	-93.788	34
07PROBE-01979	CUCAD629-07	GU114539	Banksiola crotchi	48	07PROBE-01979			Biodiversity Institute of Ontario	658	Phryganeidae	Phryganeinae	Banksiola	Banksiola crotchi	Xin Zhou	xinzhou@uoguelph.ca	F	S	A		UV light (bucket),GPS I_Fen1			P.Hebert	20-Jul-2007		Canada	Manitoba	Churchill		Twin Lakes, Fen trap 1, on top of a small hill, ca. 100m from the closest pound	58.632	-93.788	34
07PROBE-01736	CUCAD386-07	GU114523	Banksiola crotchi	48	07PROBE-01736			Biodiversity Institute of Ontario	658	Phryganeidae	Phryganeinae	Banksiola	Banksiola crotchi	Xin Zhou	xinzhou@uoguelph.ca	F	S	A		UV light			J.McGowan,J.Lankshear	22-Jul-2007		Canada	Manitoba	Churchill		Backyard, 111 Hearne St., Churchill	58.769	-94.16	8
07PROBE-01454	CUCAD104-07	GU114536	Banksiola crotchi	48	07PROBE-01454			Biodiversity Institute of Ontario	658	Phryganeidae	Phryganeinae	Banksiola	Banksiola crotchi	Xin Zhou	xinzhou@uoguelph.ca	F	S	A		UV light (bucket),GPS I_Fen2			P.Hebert	20-Jul-2007		Canada	Manitoba	Churchill		Twin Lakes, Fen trap 2, by dirt road	58.654	-93.829	10
07PROBE-01455	CUCAD105-07	GU114535	Banksiola crotchi	48	07PROBE-01455			Biodiversity Institute of Ontario	658	Phryganeidae	Phryganeinae	Banksiola	Banksiola crotchi	Xin Zhou	xinzhou@uoguelph.ca	F	S	A		UV light (bucket),GPS I_Fen2			P.Hebert	20-Jul-2007		Canada	Manitoba	Churchill		Twin Lakes, Fen trap 2, by dirt road	58.654	-93.829	10
07PROBE-01444	CUCAD094-07	GU114533	Banksiola crotchi	48	07PROBE-01444			Biodiversity Institute of Ontario	658	Phryganeidae	Phryganeinae	Banksiola	Banksiola crotchi	Xin Zhou	xinzhou@uoguelph.ca	F	S	A		UV light (bucket),GPS I_Fen2			P.Hebert	20-Jul-2007		Canada	Manitoba	Churchill		Twin Lakes, Fen trap 2, by dirt road	58.654	-93.829	10
07PROBE-01447	CUCAD097-07	GU114530	Banksiola crotchi	48	07PROBE-01447			Biodiversity Institute of Ontario	658	Phryganeidae	Phryganeinae	Banksiola	Banksiola crotchi	Xin Zhou	xinzhou@uoguelph.ca	F	S	A		UV light (bucket),GPS I_Fen2			P.Hebert	20-Jul-2007		Canada	Manitoba	Churchill		Twin Lakes, Fen trap 2, by dirt road	58.654	-93.829	10
07PROBE-01448	CUCAD098-07	GU114529	Banksiola crotchi	48	07PROBE-01448			Biodiversity Institute of Ontario	658	Phryganeidae	Phryganeinae	Banksiola	Banksiola crotchi	Xin Zhou	xinzhou@uoguelph.ca	F	S	A		UV light (bucket),GPS I_Fen2			P.Hebert	20-Jul-2007		Canada	Manitoba	Churchill		Twin Lakes, Fen trap 2, by dirt road	58.654	-93.829	10
07PROBE-01449	CUCAD099-07	GU114528	Banksiola crotchi	48	07PROBE-01449			Biodiversity Institute of Ontario	658	Phryganeidae	Phryganeinae	Banksiola	Banksiola crotchi	Xin Zhou	xinzhou@uoguelph.ca	M	S	A		UV light (bucket),GPS I_Fen2			P.Hebert	20-Jul-2007		Canada	Manitoba	Churchill		Twin Lakes, Fen trap 2, by dirt road	58.654	-93.829	10
07PROBE-01451	CUCAD101-07	GU114527	Banksiola crotchi	48	07PROBE-01451			Biodiversity Institute of Ontario	658	Phryganeidae	Phryganeinae	Banksiola	Banksiola crotchi	Xin Zhou	xinzhou@uoguelph.ca	F	S	A		UV light (bucket),GPS I_Fen2			P.Hebert	20-Jul-2007		Canada	Manitoba	Churchill		Twin Lakes, Fen trap 2, by dirt road	58.654	-93.829	10
07PROBE-01453	CUCAD103-07	GU114520	Banksiola crotchi	48	07PROBE-01453			Biodiversity Institute of Ontario	658	Phryganeidae	Phryganeinae	Banksiola	Banksiola crotchi	Xin Zhou	xinzhou@uoguelph.ca	F	S	A		UV light (bucket),GPS I_Fen2			P.Hebert	20-Jul-2007		Canada	Manitoba	Churchill		Twin Lakes, Fen trap 2, by dirt road	58.654	-93.829	10
07PROBE-01450	CUCAD100-07	GU114526	Banksiola crotchi	48	07PROBE-01450			Biodiversity Institute of Ontario	614	Phryganeidae	Phryganeinae	Banksiola	Banksiola crotchi	Xin Zhou	xinzhou@uoguelph.ca	M	S	A		UV light (bucket),GPS I_Fen2			P.Hebert	20-Jul-2007		Canada	Manitoba	Churchill		Twin Lakes, Fen trap 2, by dirt road	58.654	-93.829	10
07PROBE-01976	CUCAD626-07	GU114538	Banksiola crotchi	48	07PROBE-01976			Biodiversity Institute of Ontario	562	Phryganeidae	Phryganeinae	Banksiola	Banksiola crotchi	Xin Zhou	xinzhou@uoguelph.ca	M	S	A		UV light (bucket),GPS I_Fen1			P.Hebert	20-Jul-2007		Canada	Manitoba	Churchill		Twin Lakes, Fen trap 1, on top of a small hill, ca. 100m from the closest pound	58.632	-93.788	34
07PROBE-01706	CUCAD356-07	GU114521	Banksiola crotchi	48	07PROBE-01706			Biodiversity Institute of Ontario	658	Phryganeidae	Phryganeinae	Banksiola	Banksiola crotchi	Xin Zhou	xinzhou@uoguelph.ca	M	S	A		UV light			J.McGowan,J.Lankshear	20-Jul-2007		Canada	Manitoba	Churchill		Backyard, 111 Hearne St., Churchill	58.769	-94.16	8
07PROBE-01410	CUCAD060-07	GU114525	Banksiola crotchi	48	07PROBE-01410			Biodiversity Institute of Ontario	658	Phryganeidae	Phryganeinae	Banksiola	Banksiola crotchi	Xin Zhou	xinzhou@uoguelph.ca	F	S	A		UV light,GPS I_CNSC			P.Hebert	15-Jul-2007		Canada	Manitoba	Churchill		Churchill Northern Studies Centre	58.738	-93.819	15
07PROBE-01442	CUCAD092-07	GU114532	Banksiola crotchi	48	07PROBE-01442			Biodiversity Institute of Ontario	658	Phryganeidae	Phryganeinae	Banksiola	Banksiola crotchi	Xin Zhou	xinzhou@uoguelph.ca	F	S	A		UV light (bucket),GPS I_Fen2			P.Hebert	20-Jul-2007		Canada	Manitoba	Churchill		Twin Lakes, Fen trap 2, by dirt road	58.654	-93.829	10
07PROBE-01980	CUCAD630-07	GU114540	Banksiola crotchi	48	07PROBE-01980			Biodiversity Institute of Ontario	658	Phryganeidae	Phryganeinae	Banksiola	Banksiola crotchi	Xin Zhou	xinzhou@uoguelph.ca	F	S	A		UV light (bucket),GPS I_Fen1			P.Hebert	20-Jul-2007		Canada	Manitoba	Churchill		Twin Lakes, Fen trap 1, on top of a small hill, ca. 100m from the closest pound	58.632	-93.788	34
07PROBE-01621	CUCAD271-07	GU115026	Ptilostomis semifasciata	49	07PROBE-01621			Biodiversity Institute of Ontario	658	Phryganeidae	Phryganeinae	Ptilostomis	Ptilostomis semifasciata	Xin Zhou	xinzhou@uoguelph.ca	M	S	A					J.McGowan,J.Lankshear	16-Jul-2007		Canada	Manitoba	Churchill		Backyard, 111 Hearne St., Churchill	58.769	-94.16	8
07PROBE-01991	CUCAD641-07	GU115024	Ptilostomis semifasciata	49	07PROBE-01991			Biodiversity Institute of Ontario	658	Phryganeidae	Phryganeinae	Ptilostomis	Ptilostomis semifasciata	Xin Zhou	xinzhou@uoguelph.ca	M	S	A		UV light (bucket),GPS I_Fen1			P.Hebert	20-Jul-2007		Canada	Manitoba	Churchill		Twin Lakes, Fen trap 1, on top of a small hill, ca. 100m from the closest pound	58.632	-93.788	34
07PROBE-01990	CUCAD640-07	GU115025	Ptilostomis semifasciata	49	07PROBE-01990			Biodiversity Institute of Ontario	658	Phryganeidae	Phryganeinae	Ptilostomis	Ptilostomis semifasciata	Xin Zhou	xinzhou@uoguelph.ca	F	S	A		UV light (bucket),GPS I_Fen1			P.Hebert	20-Jul-2007		Canada	Manitoba	Churchill		Twin Lakes, Fen trap 1, on top of a small hill, ca. 100m from the closest pound	58.632	-93.788	34
07PROBE-01405	CUCAD055-07	GU115027	Ptilostomis semifasciata	49	07PROBE-01405			Biodiversity Institute of Ontario	658	Phryganeidae	Phryganeinae	Ptilostomis	Ptilostomis semifasciata	Xin Zhou	xinzhou@uoguelph.ca	M	S	A		UV light,GPS I_CNSC			P.Hebert	15-Jul-2007		Canada	Manitoba	Churchill		Churchill Northern Studies Centre	58.738	-93.819	15
07PROBE-01892	CUCAD542-07	GU115028	Ptilostomis semifasciata	49	07PROBE-01892			Biodiversity Institute of Ontario	658	Phryganeidae	Phryganeinae	Ptilostomis	Ptilostomis semifasciata	Xin Zhou	xinzhou@uoguelph.ca	M	S	A		UV light (sheet)			J.deWaad	18-Jul-2007		Canada	Manitoba	Churchill		Twin Lakes	58.63	-93.798	10
07PROBE-01924	CUCAD574-07	GU115029	Ptilostomis semifasciata	49	07PROBE-01924			Biodiversity Institute of Ontario	658	Phryganeidae	Phryganeinae	Ptilostomis	Ptilostomis semifasciata	Xin Zhou	xinzhou@uoguelph.ca	M	S	A		UV light (bucket),GPS I_TWNLK			P.Hebert	20-Jul-2007		Canada	Manitoba	Churchill		Twin Lakes	58.63	-93.798	10
07PROBE-01526	CUCAD176-07	GU114578	Ceraclea annulicornis	50	07PROBE-01526			Biodiversity Institute of Ontario	633	Leptoceridae	Leptocerinae	Ceraclea	Ceraclea annulicornis	Xin Zhou	xinzhou@uoguelph.ca		S	A		UV light,GPS I_MARINA			X.Zhou	20-Jul-2007		Canada	Manitoba	Churchill		Goose Creek, Marina	58.663	-94.167
07PROBE-01927	CUCAD577-07	GU114562	Ceraclea annulicornis	50	07PROBE-01927			Biodiversity Institute of Ontario	634	Leptoceridae	Leptocerinae	Ceraclea	Ceraclea annulicornis	Xin Zhou	xinzhou@uoguelph.ca		S	A		UV light (bucket),GPS I_TWNLK			P.Hebert	20-Jul-2007		Canada	Manitoba	Churchill		Twin Lakes	58.63	-93.798	10
07PROBE-01517	CUCAD167-07	GU114569	Ceraclea annulicornis	50	07PROBE-01517			Biodiversity Institute of Ontario	658	Leptoceridae	Leptocerinae	Ceraclea	Ceraclea annulicornis	Xin Zhou	xinzhou@uoguelph.ca		S	A		UV light,GPS I_MARINA			X.Zhou	20-Jul-2007		Canada	Manitoba	Churchill		Goose Creek, Marina	58.663	-94.167
07PROBE-01515	CUCAD165-07	GU114571	Ceraclea annulicornis	50	07PROBE-01515			Biodiversity Institute of Ontario	658	Leptoceridae	Leptocerinae	Ceraclea	Ceraclea annulicornis	Xin Zhou	xinzhou@uoguelph.ca		S	A		UV light,GPS I_MARINA			X.Zhou	20-Jul-2007		Canada	Manitoba	Churchill		Goose Creek, Marina	58.663	-94.167
07PROBE-01762	CUCAD412-07	GU114561	Ceraclea annulicornis	50	07PROBE-01762			Biodiversity Institute of Ontario	658	Leptoceridae	Leptocerinae	Ceraclea	Ceraclea annulicornis	Xin Zhou	xinzhou@uoguelph.ca		S	A		UV light			J.McGowan,J.Lankshear	22-Jul-2007		Canada	Manitoba	Churchill		Backyard, 111 Hearne St., Churchill	58.769	-94.16	8
07PROBE-01887	CUCAD537-07	GU114563	Ceraclea annulicornis	50	07PROBE-01887			Biodiversity Institute of Ontario	658	Leptoceridae	Leptocerinae	Ceraclea	Ceraclea annulicornis	Xin Zhou	xinzhou@uoguelph.ca		S	A					J.deWaad	16-Jul-2007		Canada	Manitoba	Churchill		Churchill flats	58.76	-94.175	2
07PROBE-01519	CUCAD169-07	GU114576	Ceraclea annulicornis	50	07PROBE-01519			Biodiversity Institute of Ontario	658	Leptoceridae	Leptocerinae	Ceraclea	Ceraclea annulicornis	Xin Zhou	xinzhou@uoguelph.ca		S	A		UV light,GPS I_MARINA			X.Zhou	20-Jul-2007		Canada	Manitoba	Churchill		Goose Creek, Marina	58.663	-94.167
07PROBE-01528	CUCAD178-07	GU114577	Ceraclea annulicornis	50	07PROBE-01528			Biodiversity Institute of Ontario	658	Leptoceridae	Leptocerinae	Ceraclea	Ceraclea annulicornis	Xin Zhou	xinzhou@uoguelph.ca		S	A		UV light,GPS I_MARINA			X.Zhou	20-Jul-2007		Canada	Manitoba	Churchill		Goose Creek, Marina	58.663	-94.167
07PROBE-01512	CUCAD162-07	GU114572	Ceraclea annulicornis	50	07PROBE-01512			Biodiversity Institute of Ontario	658	Leptoceridae	Leptocerinae	Ceraclea	Ceraclea annulicornis	Roger J. Blahnik	blahn003@umn.edu	M	S	A		UV light,GPS I_MARINA			X.Zhou	20-Jul-2007		Canada	Manitoba	Churchill		Goose Creek, Marina	58.663	-94.167
07PROBE-01518	CUCAD168-07	GU114575	Ceraclea annulicornis	50	07PROBE-01518			Biodiversity Institute of Ontario	658	Leptoceridae	Leptocerinae	Ceraclea	Ceraclea annulicornis	Xin Zhou	xinzhou@uoguelph.ca		S	A		UV light,GPS I_MARINA			X.Zhou	20-Jul-2007		Canada	Manitoba	Churchill		Goose Creek, Marina	58.663	-94.167
07PROBE-01523	CUCAD173-07	GU114566	Ceraclea annulicornis	50	07PROBE-01523			Biodiversity Institute of Ontario	658	Leptoceridae	Leptocerinae	Ceraclea	Ceraclea annulicornis	Xin Zhou	xinzhou@uoguelph.ca		S	A		UV light,GPS I_MARINA			X.Zhou	20-Jul-2007		Canada	Manitoba	Churchill		Goose Creek, Marina	58.663	-94.167
07PROBE-01521	CUCAD171-07	GU114568	Ceraclea annulicornis	50	07PROBE-01521			Biodiversity Institute of Ontario	658	Leptoceridae	Leptocerinae	Ceraclea	Ceraclea annulicornis	Xin Zhou	xinzhou@uoguelph.ca		S	A		UV light,GPS I_MARINA			X.Zhou	20-Jul-2007		Canada	Manitoba	Churchill		Goose Creek, Marina	58.663	-94.167
07PROBE-01758	CUCAD408-07	GU114560	Ceraclea annulicornis	50	07PROBE-01758			Biodiversity Institute of Ontario	658	Leptoceridae	Leptocerinae	Ceraclea	Ceraclea annulicornis	Roger J. Blahnik	blahn003@umn.edu	M	S	A		UV light			J.McGowan,J.Lankshear	22-Jul-2007		Canada	Manitoba	Churchill		Backyard, 111 Hearne St., Churchill	58.769	-94.16	8
07PROBE-01759	CUCAD409-07	GU114559	Ceraclea annulicornis	50	07PROBE-01759			Biodiversity Institute of Ontario	658	Leptoceridae	Leptocerinae	Ceraclea	Ceraclea annulicornis	Xin Zhou	xinzhou@uoguelph.ca		S	A		UV light			J.McGowan,J.Lankshear	22-Jul-2007		Canada	Manitoba	Churchill		Backyard, 111 Hearne St., Churchill	58.769	-94.16	8
07PROBE-01760	CUCAD410-07	GU114558	Ceraclea annulicornis	50	07PROBE-01760			Biodiversity Institute of Ontario	658	Leptoceridae	Leptocerinae	Ceraclea	Ceraclea annulicornis	Xin Zhou	xinzhou@uoguelph.ca		S	A		UV light			J.McGowan,J.Lankshear	22-Jul-2007		Canada	Manitoba	Churchill		Backyard, 111 Hearne St., Churchill	58.769	-94.16	8
07PROBE-01761	CUCAD411-07	GU114557	Ceraclea annulicornis	50	07PROBE-01761			Biodiversity Institute of Ontario	658	Leptoceridae	Leptocerinae	Ceraclea	Ceraclea annulicornis	Xin Zhou	xinzhou@uoguelph.ca		S	A		UV light			J.McGowan,J.Lankshear	22-Jul-2007		Canada	Manitoba	Churchill		Backyard, 111 Hearne St., Churchill	58.769	-94.16	8
07PROBE-01755	CUCAD405-07	GU114556	Ceraclea annulicornis	50	07PROBE-01755			Biodiversity Institute of Ontario	658	Leptoceridae	Leptocerinae	Ceraclea	Ceraclea annulicornis	Xin Zhou	xinzhou@uoguelph.ca		S	A		UV light			J.McGowan,J.Lankshear	22-Jul-2007		Canada	Manitoba	Churchill		Backyard, 111 Hearne St., Churchill	58.769	-94.16	8
07PROBE-01756	CUCAD406-07	GU114555	Ceraclea annulicornis	50	07PROBE-01756			Biodiversity Institute of Ontario	658	Leptoceridae	Leptocerinae	Ceraclea	Ceraclea annulicornis	Xin Zhou	xinzhou@uoguelph.ca		S	A		UV light			J.McGowan,J.Lankshear	22-Jul-2007		Canada	Manitoba	Churchill		Backyard, 111 Hearne St., Churchill	58.769	-94.16	8
07PROBE-01701	CUCAD351-07	GU114552	Ceraclea annulicornis	50	07PROBE-01701			Biodiversity Institute of Ontario	658	Leptoceridae	Leptocerinae	Ceraclea	Ceraclea annulicornis	Xin Zhou	xinzhou@uoguelph.ca		S	A					J.McGowan,J.Lankshear	16-Jul-2007		Canada	Manitoba	Churchill		Backyard, 111 Hearne St., Churchill	58.769	-94.16	8
07CUTRI-033	CUCAD685-07	GU114551	Ceraclea annulicornis	50	07CUTRI-033			Biodiversity Institute of Ontario	658	Leptoceridae	Leptocerinae	Ceraclea	Ceraclea annulicornis	John Morse	jmorse@clemson.edu	M	S	A		Malaise trap, Jul 17-21, 2007			A.Renaud	21-Jul-2007		Canada	Manitoba	Churchill		Churchill river at Pump house	58.626	-94.231	1
07PROBE-01680	CUCAD330-07	GU114550	Ceraclea annulicornis	50	07PROBE-01680			Biodiversity Institute of Ontario	658	Leptoceridae	Leptocerinae	Ceraclea	Ceraclea annulicornis	Xin Zhou	xinzhou@uoguelph.ca		S	A					J.McGowan,J.Lankshear	16-Jul-2007		Canada	Manitoba	Churchill		Backyard, 111 Hearne St., Churchill	58.769	-94.16	8
07PROBE-01417	CUCAD067-07	GU114564	Ceraclea annulicornis	50	07PROBE-01417			Biodiversity Institute of Ontario	658	Leptoceridae	Leptocerinae	Ceraclea	Ceraclea annulicornis	Xin Zhou	xinzhou@uoguelph.ca		S	A		UV light,GPS I_CNSC			P.Hebert	15-Jul-2007		Canada	Manitoba	Churchill		Churchill Northern Studies Centre	58.738	-93.819	15
07PROBE-01516	CUCAD166-07	GU114570	Ceraclea annulicornis	50	07PROBE-01516			Biodiversity Institute of Ontario	658	Leptoceridae	Leptocerinae	Ceraclea	Ceraclea annulicornis	Xin Zhou	xinzhou@uoguelph.ca		S	A		UV light,GPS I_MARINA			X.Zhou	20-Jul-2007		Canada	Manitoba	Churchill		Goose Creek, Marina	58.663	-94.167
07PROBE-01678	CUCAD328-07	GU114549	Ceraclea annulicornis	50	07PROBE-01678			Biodiversity Institute of Ontario	658	Leptoceridae	Leptocerinae	Ceraclea	Ceraclea annulicornis	Xin Zhou	xinzhou@uoguelph.ca		S	A					J.McGowan,J.Lankshear	16-Jul-2007		Canada	Manitoba	Churchill		Backyard, 111 Hearne St., Churchill	58.769	-94.16	8
07PROBE-01524	CUCAD174-07	GU114565	Ceraclea annulicornis	50	07PROBE-01524			Biodiversity Institute of Ontario	650	Leptoceridae	Leptocerinae	Ceraclea	Ceraclea annulicornis	Xin Zhou	xinzhou@uoguelph.ca		S	A		UV light,GPS I_MARINA			X.Zhou	20-Jul-2007		Canada	Manitoba	Churchill		Goose Creek, Marina	58.663	-94.167
07CUTRI-069	CUCAD721-07	GU114554	Ceraclea annulicornis	50	07CUTRI-069			Biodiversity Institute of Ontario	532	Leptoceridae	Leptocerinae	Ceraclea	Ceraclea annulicornis	John Morse	jmorse@clemson.edu	M	S	A		UV light			X.Zhou	21-Jul-2007		Canada	Manitoba	Churchill		Goose Creek, Marina	58.663	-94.167
07CUTRI-037	CUCAD689-07	GU114553	Ceraclea annulicornis	50	07CUTRI-037			Biodiversity Institute of Ontario	640	Leptoceridae	Leptocerinae	Ceraclea	Ceraclea annulicornis	John Morse	jmorse@clemson.edu	F	S	A		UV light. John Morse:` Probably C. annulicornis`. Sep 15, 2008.			X.Zhou	21-Jul-2007		Canada	Manitoba	Churchill		Goose Creek, Marina	58.663	-94.167
07PROBE-01522	CUCAD172-07	GU114567	Ceraclea annulicornis	50	07PROBE-01522			Biodiversity Institute of Ontario	630	Leptoceridae	Leptocerinae	Ceraclea	Ceraclea annulicornis	Xin Zhou	xinzhou@uoguelph.ca		S	A		UV light,GPS I_MARINA			X.Zhou	20-Jul-2007		Canada	Manitoba	Churchill		Goose Creek, Marina	58.663	-94.167
07PROBE-01513	CUCAD163-07	GU114573	Ceraclea annulicornis	50	07PROBE-01513			Biodiversity Institute of Ontario	575	Leptoceridae	Leptocerinae	Ceraclea	Ceraclea annulicornis	Xin Zhou	xinzhou@uoguelph.ca		S	A		UV light,GPS I_MARINA			X.Zhou	20-Jul-2007		Canada	Manitoba	Churchill		Goose Creek, Marina	58.663	-94.167
07PROBE-01514	CUCAD164-07	GU114574	Ceraclea annulicornis	50	07PROBE-01514			Biodiversity Institute of Ontario	650	Leptoceridae	Leptocerinae	Ceraclea	Ceraclea annulicornis	Xin Zhou	xinzhou@uoguelph.ca		S	A		UV light,GPS I_MARINA			X.Zhou	20-Jul-2007		Canada	Manitoba	Churchill		Goose Creek, Marina	58.663	-94.167
07PROBE-01529	CUCAD179-07	GU114579	Ceraclea annulicornis	50	07PROBE-01529			Biodiversity Institute of Ontario	658	Leptoceridae	Leptocerinae	Ceraclea	Ceraclea annulicornis	Xin Zhou	xinzhou@uoguelph.ca		S	A		UV light,GPS I_MARINA			X.Zhou	20-Jul-2007		Canada	Manitoba	Churchill		Goose Creek, Marina	58.663	-94.167
07PROBE-01956	CUCAD606-07	GU114580	Ceraclea annulicornis	50	07PROBE-01956			Biodiversity Institute of Ontario	658	Leptoceridae	Leptocerinae	Ceraclea	Ceraclea annulicornis	Roger J. Blahnik	blahn003@umn.edu	M	S	A		UV light (bucket),GPS I_Fen1			P.Hebert	20-Jul-2007		Canada	Manitoba	Churchill		Twin Lakes, Fen trap 1, on top of a small hill, ca. 100m from the closest pound	58.632	-93.788	34
07CUTRI-073	CUCAD725-07	GU114612	Ceraclea excisa	51	07CUTRI-073			Biodiversity Institute of Ontario	658	Leptoceridae	Leptocerinae	Ceraclea	Ceraclea excisa	John Morse	jmorse@clemson.edu	M	S	A		UV light			X.Zhou	20-Jul-2007		Canada	Manitoba	Churchill		Goose Creek, Marina	58.663	-94.167
07CUTRI-074	CUCAD726-07	GU114611	Ceraclea excisa	51	07CUTRI-074			Biodiversity Institute of Ontario	658	Leptoceridae	Leptocerinae	Ceraclea	Ceraclea excisa	John Morse	jmorse@clemson.edu	M	S	A		UV light			X.Zhou	20-Jul-2007		Canada	Manitoba	Churchill		Goose Creek, Marina	58.663	-94.167
07CUTRI-032	CUCAD684-07	GU114610	Ceraclea excisa	51	07CUTRI-032			Biodiversity Institute of Ontario	658	Leptoceridae	Leptocerinae	Ceraclea	Ceraclea excisa	John Morse	jmorse@clemson.edu	M	S	A		Sweep net			T.Ekreh,E.Stur	24-Jul-2007		Canada	Manitoba	Churchill		Eastern Creek	58.755	-93.949	8
07CUTRI-035	CUCAD687-07	GU114609	Ceraclea excisa	51	07CUTRI-035			Biodiversity Institute of Ontario	658	Leptoceridae	Leptocerinae	Ceraclea	Ceraclea excisa	John Morse	jmorse@clemson.edu	M	S	A		UV light			X.Zhou	21-Jul-2007		Canada	Manitoba	Churchill		Goose Creek, Marina	58.663	-94.167
07PROBE-01687	CUCAD337-07	GU114608	Ceraclea excisa	51	07PROBE-01687			Biodiversity Institute of Ontario	658	Leptoceridae	Leptocerinae	Ceraclea	Ceraclea excisa	Roger J. Blahnik	blahn003@umn.edu	M	S	A					J.McGowan,J.Lankshear	16-Jul-2007		Canada	Manitoba	Churchill		Backyard, 111 Hearne St., Churchill	58.769	-94.16	8
07CUTRI-030	CUCAD682-07	GU114607	Ceraclea excisa	51	07CUTRI-030			Biodiversity Institute of Ontario	658	Leptoceridae	Leptocerinae	Ceraclea	Ceraclea excisa	John Morse	jmorse@clemson.edu	M	S	A		Sweep net			T.Ekreh,E.Stur	24-Jul-2007		Canada	Manitoba	Churchill		Eastern Creek	58.755	-93.949	8
07CUTRI-075	CUCAD727-07	GU114605	Ceraclea excisa	51	07CUTRI-075			Biodiversity Institute of Ontario	658	Leptoceridae	Leptocerinae	Ceraclea	Ceraclea excisa	John Morse	jmorse@clemson.edu	M	S	A		UV light			X.Zhou	20-Jul-2007		Canada	Manitoba	Churchill		Goose Creek, Marina	58.663	-94.167
07CUTRI-031	CUCAD683-07	GU114606	Ceraclea excisa	51	07CUTRI-031			Biodiversity Institute of Ontario	658	Leptoceridae	Leptocerinae	Ceraclea	Ceraclea excisa	John Morse	jmorse@clemson.edu	M	S	A		Sweep net			T.Ekreh,E.Stur	24-Jul-2007		Canada	Manitoba	Churchill		Eastern Creek	58.755	-93.949	8
07CUTRI-072	CUCAD724-07	GU114613	Ceraclea excisa	51	07CUTRI-072			Biodiversity Institute of Ontario	658	Leptoceridae	Leptocerinae	Ceraclea	Ceraclea excisa	John Morse	jmorse@clemson.edu	M	S	A		UV light			X.Zhou	20-Jul-2007		Canada	Manitoba	Churchill		Goose Creek, Marina	58.663	-94.167
07PROBE-01520	CUCAD170-07	GU114614	Ceraclea excisa	51	07PROBE-01520			Biodiversity Institute of Ontario	658	Leptoceridae	Leptocerinae	Ceraclea	Ceraclea excisa	Roger J. Blahnik	blahn003@umn.edu	M	S	A		UV light,GPS I_MARINA			X.Zhou	20-Jul-2007		Canada	Manitoba	Churchill		Goose Creek, Marina	58.663	-94.167
07PROBE-01531	CUCAD181-07	GU114615	Ceraclea excisa	51	07PROBE-01531			Biodiversity Institute of Ontario	658	Leptoceridae	Leptocerinae	Ceraclea	Ceraclea excisa	Xin Zhou	xinzhou@uoguelph.ca		S	A		UV light,GPS I_MARINA			X.Zhou	20-Jul-2007		Canada	Manitoba	Churchill		Goose Creek, Marina	58.663	-94.167
07PROBE-01690	CUCAD340-07	GU114584	Ceraclea arielles	52	07PROBE-01690			Biodiversity Institute of Ontario	629	Leptoceridae	Leptocerinae	Ceraclea	Ceraclea arielles	Xin Zhou	xinzhou@uoguelph.ca		S	A					J.McGowan,J.Lankshear	16-Jul-2007		Canada	Manitoba	Churchill		Backyard, 111 Hearne St., Churchill	58.769	-94.16	8
07PROBE-01757	CUCAD407-07	GU114602	Ceraclea arielles	52	07PROBE-01757			Biodiversity Institute of Ontario	658	Leptoceridae	Leptocerinae	Ceraclea	Ceraclea arielles	Xin Zhou	xinzhou@uoguelph.ca		S	A		UV light			J.McGowan,J.Lankshear	22-Jul-2007		Canada	Manitoba	Churchill		Backyard, 111 Hearne St., Churchill	58.769	-94.16	8
07PROBE-01683	CUCAD333-07	GU114587	Ceraclea arielles	52	07PROBE-01683			Biodiversity Institute of Ontario	658	Leptoceridae	Leptocerinae	Ceraclea	Ceraclea arielles	Xin Zhou	xinzhou@uoguelph.ca		S	A					J.McGowan,J.Lankshear	16-Jul-2007		Canada	Manitoba	Churchill		Backyard, 111 Hearne St., Churchill	58.769	-94.16	8
07PROBE-01697	CUCAD347-07	GU114599	Ceraclea arielles	52	07PROBE-01697			Biodiversity Institute of Ontario	646	Leptoceridae	Leptocerinae	Ceraclea	Ceraclea arielles	Xin Zhou	xinzhou@uoguelph.ca		S	A					J.McGowan,J.Lankshear	16-Jul-2007		Canada	Manitoba	Churchill		Backyard, 111 Hearne St., Churchill	58.769	-94.16	8
07PROBE-01699	CUCAD349-07	GU114601	Ceraclea arielles	52	07PROBE-01699			Biodiversity Institute of Ontario	658	Leptoceridae	Leptocerinae	Ceraclea	Ceraclea arielles	Xin Zhou	xinzhou@uoguelph.ca		S	A					J.McGowan,J.Lankshear	16-Jul-2007		Canada	Manitoba	Churchill		Backyard, 111 Hearne St., Churchill	58.769	-94.16	8
07PROBE-01765	CUCAD415-07	GU114603	Ceraclea arielles	52	07PROBE-01765			Biodiversity Institute of Ontario	658	Leptoceridae	Leptocerinae	Ceraclea	Ceraclea arielles	Xin Zhou	xinzhou@uoguelph.ca		S	A		UV light			J.McGowan,J.Lankshear	22-Jul-2007		Canada	Manitoba	Churchill		Backyard, 111 Hearne St., Churchill	58.769	-94.16	8
07PROBE-01695	CUCAD345-07	GU114598	Ceraclea arielles	52	07PROBE-01695			Biodiversity Institute of Ontario	658	Leptoceridae	Leptocerinae	Ceraclea	Ceraclea arielles	Xin Zhou	xinzhou@uoguelph.ca		S	A					J.McGowan,J.Lankshear	16-Jul-2007		Canada	Manitoba	Churchill		Backyard, 111 Hearne St., Churchill	58.769	-94.16	8
07PROBE-01700	CUCAD350-07	GU114600	Ceraclea arielles	52	07PROBE-01700			Biodiversity Institute of Ontario	658	Leptoceridae	Leptocerinae	Ceraclea	Ceraclea arielles	Xin Zhou	xinzhou@uoguelph.ca		S	A					J.McGowan,J.Lankshear	16-Jul-2007		Canada	Manitoba	Churchill		Backyard, 111 Hearne St., Churchill	58.769	-94.16	8
07PROBE-01691	CUCAD341-07	GU114582	Ceraclea arielles	52	07PROBE-01691			Biodiversity Institute of Ontario	658	Leptoceridae	Leptocerinae	Ceraclea	Ceraclea arielles	Xin Zhou	xinzhou@uoguelph.ca		S	A					J.McGowan,J.Lankshear	16-Jul-2007		Canada	Manitoba	Churchill		Backyard, 111 Hearne St., Churchill	58.769	-94.16	8
07PROBE-01679	CUCAD329-07	GU114581	Ceraclea arielles	52	07PROBE-01679			Biodiversity Institute of Ontario	658	Leptoceridae	Leptocerinae	Ceraclea	Ceraclea arielles	Xin Zhou	xinzhou@uoguelph.ca		S	A					J.McGowan,J.Lankshear	16-Jul-2007		Canada	Manitoba	Churchill		Backyard, 111 Hearne St., Churchill	58.769	-94.16	8
07PROBE-01681	CUCAD331-07	GU114583	Ceraclea arielles	52	07PROBE-01681			Biodiversity Institute of Ontario	544	Leptoceridae	Leptocerinae	Ceraclea	Ceraclea arielles	Roger J. Blahnik	blahn003@umn.edu	M	S	A					J.McGowan,J.Lankshear	16-Jul-2007		Canada	Manitoba	Churchill		Backyard, 111 Hearne St., Churchill	58.769	-94.16	8
07PROBE-01684	CUCAD334-07	GU114585	Ceraclea arielles	52	07PROBE-01684			Biodiversity Institute of Ontario	658	Leptoceridae	Leptocerinae	Ceraclea	Ceraclea arielles	Roger J. Blahnik	blahn003@umn.edu	M	S	A					J.McGowan,J.Lankshear	16-Jul-2007		Canada	Manitoba	Churchill		Backyard, 111 Hearne St., Churchill	58.769	-94.16	8
07PROBE-01682	CUCAD332-07	GU114586	Ceraclea arielles	52	07PROBE-01682			Biodiversity Institute of Ontario	658	Leptoceridae	Leptocerinae	Ceraclea	Ceraclea arielles	Xin Zhou	xinzhou@uoguelph.ca		S	A					J.McGowan,J.Lankshear	16-Jul-2007		Canada	Manitoba	Churchill		Backyard, 111 Hearne St., Churchill	58.769	-94.16	8
07PROBE-01689	CUCAD339-07	GU114588	Ceraclea arielles	52	07PROBE-01689			Biodiversity Institute of Ontario	658	Leptoceridae	Leptocerinae	Ceraclea	Ceraclea arielles	Xin Zhou	xinzhou@uoguelph.ca		S	A					J.McGowan,J.Lankshear	16-Jul-2007		Canada	Manitoba	Churchill		Backyard, 111 Hearne St., Churchill	58.769	-94.16	8
07PROBE-01685	CUCAD335-07	GU114589	Ceraclea arielles	52	07PROBE-01685			Biodiversity Institute of Ontario	658	Leptoceridae	Leptocerinae	Ceraclea	Ceraclea arielles	Xin Zhou	xinzhou@uoguelph.ca		S	A					J.McGowan,J.Lankshear	16-Jul-2007		Canada	Manitoba	Churchill		Backyard, 111 Hearne St., Churchill	58.769	-94.16	8
07PROBE-01686	CUCAD336-07	GU114590	Ceraclea arielles	52	07PROBE-01686			Biodiversity Institute of Ontario	658	Leptoceridae	Leptocerinae	Ceraclea	Ceraclea arielles	Xin Zhou	xinzhou@uoguelph.ca		S	A					J.McGowan,J.Lankshear	16-Jul-2007		Canada	Manitoba	Churchill		Backyard, 111 Hearne St., Churchill	58.769	-94.16	8
07PROBE-01688	CUCAD338-07	GU114591	Ceraclea arielles	52	07PROBE-01688			Biodiversity Institute of Ontario	658	Leptoceridae	Leptocerinae	Ceraclea	Ceraclea arielles	Xin Zhou	xinzhou@uoguelph.ca		S	A					J.McGowan,J.Lankshear	16-Jul-2007		Canada	Manitoba	Churchill		Backyard, 111 Hearne St., Churchill	58.769	-94.16	8
07PROBE-01694	CUCAD344-07	GU114592	Ceraclea arielles	52	07PROBE-01694			Biodiversity Institute of Ontario	658	Leptoceridae	Leptocerinae	Ceraclea	Ceraclea arielles	Xin Zhou	xinzhou@uoguelph.ca		S	A					J.McGowan,J.Lankshear	16-Jul-2007		Canada	Manitoba	Churchill		Backyard, 111 Hearne St., Churchill	58.769	-94.16	8
07PROBE-01693	CUCAD343-07	GU114593	Ceraclea arielles	52	07PROBE-01693			Biodiversity Institute of Ontario	658	Leptoceridae	Leptocerinae	Ceraclea	Ceraclea arielles	Roger J. Blahnik	blahn003@umn.edu	F	S	A	BCDID	Originally identified as C. sp. by Roger Blahnik.			J.McGowan,J.Lankshear	16-Jul-2007		Canada	Manitoba	Churchill		Backyard, 111 Hearne St., Churchill	58.769	-94.16	8
07PROBE-01698	CUCAD348-07	GU114594	Ceraclea arielles	52	07PROBE-01698			Biodiversity Institute of Ontario	658	Leptoceridae	Leptocerinae	Ceraclea	Ceraclea arielles	Xin Zhou	xinzhou@uoguelph.ca		S	A					J.McGowan,J.Lankshear	16-Jul-2007		Canada	Manitoba	Churchill		Backyard, 111 Hearne St., Churchill	58.769	-94.16	8
07PROBE-01696	CUCAD346-07	GU114595	Ceraclea arielles	52	07PROBE-01696			Biodiversity Institute of Ontario	658	Leptoceridae	Leptocerinae	Ceraclea	Ceraclea arielles	Xin Zhou	xinzhou@uoguelph.ca		S	A					J.McGowan,J.Lankshear	16-Jul-2007		Canada	Manitoba	Churchill		Backyard, 111 Hearne St., Churchill	58.769	-94.16	8
07CUTRI-034	CUCAD686-07	GU114596	Ceraclea arielles	52	07CUTRI-034			Biodiversity Institute of Ontario	658	Leptoceridae	Leptocerinae	Ceraclea	Ceraclea arielles	John Morse	jmorse@clemson.edu	M	S	A		Malaise trap, Jul 17-21, 2007			A.Renaud	21-Jul-2007		Canada	Manitoba	Churchill		Churchill river at Pump house	58.626	-94.231	1
07PROBE-01692	CUCAD342-07	GU114597	Ceraclea arielles	52	07PROBE-01692			Biodiversity Institute of Ontario	658	Leptoceridae	Leptocerinae	Ceraclea	Ceraclea arielles	Xin Zhou	xinzhou@uoguelph.ca		S	A					J.McGowan,J.Lankshear	16-Jul-2007		Canada	Manitoba	Churchill		Backyard, 111 Hearne St., Churchill	58.769	-94.16	8
07PROBE-01527	CUCAD177-07	GU114604	Ceraclea arielles	52	07PROBE-01527			Biodiversity Institute of Ontario	658	Leptoceridae	Leptocerinae	Ceraclea	Ceraclea arielles	Xin Zhou	xinzhou@uoguelph.ca		S	A		UV light,GPS I_MARINA			X.Zhou	20-Jul-2007		Canada	Manitoba	Churchill		Goose Creek, Marina	58.663	-94.167
07PROBE-01918	CUCAD568-07	GU114616	Ceraclea resurgens	53	07PROBE-01918			Biodiversity Institute of Ontario	658	Leptoceridae	Leptocerinae	Ceraclea	Ceraclea resurgens	John Morse	jmorse@clemson.edu	F	S	A	poss. syn.	UV light. John Morse: `Probably C. resurgens, but lamellae setose.` Sep 15, 2008.|John Morse questioned if C. vertreesi is a syn. of Ceraclea resurgens.			P.Hebert	22-Jul-2007		Canada	Manitoba	Churchill		Launch Road, light trap 3	58.718	-93.837	17
TRIC 0185.02	GUCAD145-08	GU113568	Mystacides interjectus	54	TRIC 0185.02			Biodiversity Institute of Ontario	658	Leptoceridae	Leptocerinae	Mystacides	Mystacides interjectus	Roger J. Blahnik	blahn003@umn.edu	M	S	A					Paul Hebert	11-Aug-2002		Canada	Manitoba	Churchill		Churchill Northern Studies Centre	58.738	-93.819	15
07PROBE-01378	CUCAD028-07	GU114953	Mystacides interjectus	54	07PROBE-01378			Biodiversity Institute of Ontario	608	Leptoceridae	Leptocerinae	Mystacides	Mystacides interjectus	Xin Zhou	xinzhou@uoguelph.ca	M	S	A		Sweep net. R. Blahnik: The identification of Mystacides longicornis for species from the United States and Canada should be Mystacides interjectus. It was formerly considered to be M. longicornis, but is currently recognized as a separate species, distinct from the Old World species.			A.Borisenko	15-Jul-2007		Canada	Manitoba	Churchill		Burn site, Balsam pond	58.619	-93.828	43
07PROBE-01380	CUCAD030-07	GU114954	Mystacides interjectus	54	07PROBE-01380			Biodiversity Institute of Ontario	658	Leptoceridae	Leptocerinae	Mystacides	Mystacides interjectus	Xin Zhou	xinzhou@uoguelph.ca	M	S	A		Sweep net. R. Blahnik: The identification of Mystacides longicornis for species from the United States and Canada should be Mystacides interjectus. It was formerly considered to be M. longicornis, but is currently recognized as a separate species, distinct from the Old World species.			A.Borisenko	15-Jul-2007		Canada	Manitoba	Churchill		Burn site, Balsam pond	58.619	-93.828	43
07CUTRI-029	CUCAD681-07	GU114949	Mystacides interjectus	55	07CUTRI-029			Biodiversity Institute of Ontario	658	Leptoceridae	Leptocerinae	Mystacides	Mystacides interjectus	Xin Zhou	xinzhou@uoguelph.ca	M	S	A		Sweep net. R. Blahnik: The identification of Mystacides longicornis for species from the United States and Canada should be Mystacides interjectus. It was formerly considered to be M. longicornis, but is currently recognized as a separate species, distinct from the Old World species.			T.Ekreh,E.Stur	24-Jul-2007		Canada	Manitoba	Churchill		Eastern Creek	58.755	-93.949	8
06-PROBE-0868	DSTRI594-07	GU113758	Mystacides interjectus	55	06-PROBE-0868			Biodiversity Institute of Ontario	655	Leptoceridae	Leptocerinae	Mystacides	Mystacides interjectus	Xin Zhou	xinzhou@uoguelph.ca	M	S	A		R. Blahnik: The identification of Mystacides longicornis for species from the United States and Canada should be Mystacides interjectus. It was formerly considered to be M. longicornis, but is currently recognized as a separate species, distinct from the Old World species.			Cory Sheffield	27-Jul-2005		Canada	Manitoba	Churchill		Twin Lakes	58.629	-93.798
06-PROBE-0870	DSTRI596-07	GU113759	Mystacides interjectus	55	06-PROBE-0870			Biodiversity Institute of Ontario	310	Leptoceridae	Leptocerinae	Mystacides	Mystacides interjectus	Xin Zhou	xinzhou@uoguelph.ca	M	S	A		R. Blahnik: The identification of Mystacides longicornis for species from the United States and Canada should be Mystacides interjectus. It was formerly considered to be M. longicornis, but is currently recognized as a separate species, distinct from the Old World species.			Cory Sheffield	27-Jul-2005		Canada	Manitoba	Churchill		Twin Lakes	58.629	-93.798
06-PROBE-0871	DSTRI597-07	GU113760	Mystacides interjectus	55	06-PROBE-0871			Biodiversity Institute of Ontario	658	Leptoceridae	Leptocerinae	Mystacides	Mystacides interjectus	Xin Zhou	xinzhou@uoguelph.ca	M	S	A		R. Blahnik: The identification of Mystacides longicornis for species from the United States and Canada should be Mystacides interjectus. It was formerly considered to be M. longicornis, but is currently recognized as a separate species, distinct from the Old World species.			Cory Sheffield	27-Jul-2005		Canada	Manitoba	Churchill		Twin Lakes	58.629	-93.798
07CUTRI-028	CUCAD680-07	GU114950	Mystacides interjectus	55	07CUTRI-028			Biodiversity Institute of Ontario	658	Leptoceridae	Leptocerinae	Mystacides	Mystacides interjectus	Xin Zhou	xinzhou@uoguelph.ca	F	S	A		Sweep net. R. Blahnik: The identification of Mystacides longicornis for species from the United States and Canada should be Mystacides interjectus. It was formerly considered to be M. longicornis, but is currently recognized as a separate species, distinct from the Old World species.			T.Ekreh,E.Stur	24-Jul-2007		Canada	Manitoba	Churchill		Eastern Creek	58.755	-93.949	8
07CUTRI-026	CUCAD678-07	GU114951	Mystacides interjectus	55	07CUTRI-026			Biodiversity Institute of Ontario	658	Leptoceridae	Leptocerinae	Mystacides	Mystacides interjectus	Xin Zhou	xinzhou@uoguelph.ca	M	S	A		R. Blahnik: The identification of Mystacides longicornis for species from the United States and Canada should be Mystacides interjectus. It was formerly considered to be M. longicornis, but is currently recognized as a separate species, distinct from the Old World species.			E.Stur	15-Jul-2007		Canada	Manitoba	Churchill		Burn site, Balsam pond	58.619	-93.828	43
07PROBE-01377	CUCAD027-07	GU114952	Mystacides interjectus	55	07PROBE-01377			Biodiversity Institute of Ontario	658	Leptoceridae	Leptocerinae	Mystacides	Mystacides interjectus	Xin Zhou	xinzhou@uoguelph.ca	M	S	A		Sweep net. R. Blahnik: The identification of Mystacides longicornis for species from the United States and Canada should be Mystacides interjectus. It was formerly considered to be M. longicornis, but is currently recognized as a separate species, distinct from the Old World species.			A.Borisenko	15-Jul-2007		Canada	Manitoba	Churchill		Burn site, Balsam pond	58.619	-93.828	43
07PROBE-01817	CUCAD467-07	GU114955	Mystacides interjectus	55	07PROBE-01817			Biodiversity Institute of Ontario	658	Leptoceridae	Leptocerinae	Mystacides	Mystacides interjectus	Xin Zhou	xinzhou@uoguelph.ca	M	S	A		R. Blahnik: The identification of Mystacides longicornis for species from the United States and Canada should be Mystacides interjectus. It was formerly considered to be M. longicornis, but is currently recognized as a separate species, distinct from the Old World species.			X.Zhou	17-Jul-2007		Canada	Manitoba	Churchill		Churchill river at Pump house	58.626	-94.231	1
07CUTRI-025	CUCAD677-07	GU114956	Mystacides sepulchralis	56	07CUTRI-025			Biodiversity Institute of Ontario	644	Leptoceridae	Leptocerinae	Mystacides	Mystacides sepulchralis	John Morse	jmorse@clemson.edu	M	S	A					X.Zhou	17-Jul-2007		Canada	Manitoba	Churchill		Churchill river at Pump house	58.626	-94.231	1
07CUTRI-066	CUCAD718-07	GU114974	Oecetis cf. ochracea CHU1	57	07CUTRI-066			Biodiversity Institute of Ontario	658	Leptoceridae	Leptocerinae	Oecetis	Oecetis cf. ochracea CHU1	Xin Zhou	xinzhou@uoguelph.ca	M	S	A		John Morse: ` Probably O. ochracea.` Sep 15, 2008.			X.Zhou	17-Jul-2007		Canada	Manitoba	Churchill		Churchill river at Pump house	58.626	-94.231	1
07PROBE-01511	CUCAD161-07	GU114975	Oecetis cf. ochracea CHU1	57	07PROBE-01511			Biodiversity Institute of Ontario	658	Leptoceridae	Leptocerinae	Oecetis	Oecetis cf. ochracea CHU1	Xin Zhou	xinzhou@uoguelph.ca	F	S	A		UV light,GPS I_MARINA			X.Zhou	20-Jul-2007		Canada	Manitoba	Churchill		Goose Creek, Marina	58.663	-94.167
07PROBE-01754	CUCAD404-07	GU114976	Oecetis cf. ochracea CHU2	58	07PROBE-01754			Biodiversity Institute of Ontario	658	Leptoceridae	Leptocerinae	Oecetis	Oecetis cf. ochracea CHU2	Xin Zhou	xinzhou@uoguelph.ca	F	S	A	poss.n.sp.	UV light			J.McGowan,J.Lankshear	22-Jul-2007		Canada	Manitoba	Churchill		Backyard, 111 Hearne St., Churchill	58.769	-94.16	8
07PROBE-01753	CUCAD403-07	GU114977	Oecetis cf. ochracea CHU2	58	07PROBE-01753			Biodiversity Institute of Ontario	658	Leptoceridae	Leptocerinae	Oecetis	Oecetis cf. ochracea CHU2	Xin Zhou	xinzhou@uoguelph.ca	M	S	A	poss.n.sp.	UV light. Examined by both Roger Blahnik and John Morse. John Morse: `Possibly new species. Possessing lobe between bases of inferior appendages.` Sep 15, 2008.			J.McGowan,J.Lankshear	22-Jul-2007		Canada	Manitoba	Churchill		Backyard, 111 Hearne St., Churchill	58.769	-94.16	8
07PROBE-01510	CUCAD160-07	GU114978	Oecetis cf. ochracea CHU2	58	07PROBE-01510			Biodiversity Institute of Ontario	658	Leptoceridae	Leptocerinae	Oecetis	Oecetis cf. ochracea CHU2	Xin Zhou	xinzhou@uoguelph.ca	M	S	A	poss.n.sp.	UV light,GPS I_MARINA. Examined by both Roger Blahnik and John Morse. John Morse: `Possibly new species. Possessing lobe between bases of inferior appendages.` Sep 15, 2008.			X.Zhou	20-Jul-2007		Canada	Manitoba	Churchill		Goose Creek, Marina	58.663	-94.167
06-PROBE-0862	DSTRI588-07	GU113761	Oecetis cf. inconspicua CHU1	59	06-PROBE-0862			Biodiversity Institute of Ontario	658	Leptoceridae	Leptocerinae	Oecetis	Oecetis cf. inconspicua CHU1	Xin Zhou	xinzhou@uoguelph.ca	M	S	A	poss.n.sp.	John Morse: `O. inconspicua complex`. Sep 15, 2008. Xin Zhou: `this specimen possesses a spine in phallus that is clock-wise from anterior view, different from illustration of O. inconspicua in Y.E. Chen 1993`.			Cory Sheffield	27-Jul-2005		Canada	Manitoba	Churchill		Twin Lakes	58.629	-93.798
06-PROBE-0866	DSTRI592-07	GU113764	Oecetis cf. inconspicua CHU2	60	06-PROBE-0866			Biodiversity Institute of Ontario	658	Leptoceridae	Leptocerinae	Oecetis	Oecetis cf. inconspicua CHU2	Xin Zhou	xinzhou@uoguelph.ca	M	S	A					Cory Sheffield	27-Jul-2005		Canada	Manitoba	Churchill		Twin Lakes	58.629	-93.798
06-PROBE-0863	DSTRI589-07	GU113762	Oecetis cf. inconspicua CHU2	60	06-PROBE-0863			Biodiversity Institute of Ontario	634	Leptoceridae	Leptocerinae	Oecetis	Oecetis cf. inconspicua CHU2	Xin Zhou	xinzhou@uoguelph.ca	M	S	A					Cory Sheffield	27-Jul-2005		Canada	Manitoba	Churchill		Twin Lakes	58.629	-93.798
07CUTRI-068	CUCAD720-07	GU114963	Oecetis cf. inconspicua CHU2	60	07CUTRI-068			Biodiversity Institute of Ontario	658	Leptoceridae	Leptocerinae	Oecetis	Oecetis cf. inconspicua CHU2	Xin Zhou	xinzhou@uoguelph.ca	M	S	A		Identified as O. noctura by John Morse. Re-evaluated by Xin Zhou. `Churchill O. inconspicua complex possess variations in the genetalia structure, especially the shape of inferior appendages and that of aedeagus. In general, the morphology is closer to the illustration of O. inconspicua in E. Chen`s dissertation.`-Xin Zhou, Jan 19, 2009.			X.Zhou	17-Jul-2007		Canada	Manitoba	Churchill		Churchill river at Pump house	58.626	-94.231	1
07CUTRI-067	CUCAD719-07	GU114964	Oecetis cf. inconspicua CHU2	60	07CUTRI-067			Biodiversity Institute of Ontario	658	Leptoceridae	Leptocerinae	Oecetis	Oecetis cf. inconspicua CHU2	Xin Zhou	xinzhou@uoguelph.ca	M	S	A		John Morse: `O. inconspicua complex`. Sep 15, 2008.			X.Zhou	17-Jul-2007		Canada	Manitoba	Churchill		Churchill river at Pump house	58.626	-94.231	1
07PROBE-01767	CUCAD417-07	GU114969	Oecetis cf. inconspicua CHU2	60	07PROBE-01767			Biodiversity Institute of Ontario	658	Leptoceridae	Leptocerinae	Oecetis	Oecetis cf. inconspicua CHU2	Xin Zhou	xinzhou@uoguelph.ca		S	A		UV light			J.McGowan,J.Lankshear	22-Jul-2007		Canada	Manitoba	Churchill		Backyard, 111 Hearne St., Churchill	58.769	-94.16	8
07PROBE-01764	CUCAD414-07	GU114967	Oecetis cf. inconspicua CHU2	60	07PROBE-01764			Biodiversity Institute of Ontario	658	Leptoceridae	Leptocerinae	Oecetis	Oecetis cf. inconspicua CHU2	Xin Zhou	xinzhou@uoguelph.ca		S	A		UV light			J.McGowan,J.Lankshear	22-Jul-2007		Canada	Manitoba	Churchill		Backyard, 111 Hearne St., Churchill	58.769	-94.16	8
07CUTRI-070	CUCAD722-07	GU114966	Oecetis cf. inconspicua CHU2	60	07CUTRI-070			Biodiversity Institute of Ontario	658	Leptoceridae	Leptocerinae	Oecetis	Oecetis cf. inconspicua CHU2	Xin Zhou	xinzhou@uoguelph.ca	M	S	A		UV light. John Morse: `O. inconspicua complex`. Sep 15, 2008.			X.Zhou	21-Jul-2007		Canada	Manitoba	Churchill		Goose Creek, Marina	58.663	-94.167
07CUTRI-036	CUCAD688-07	GU114962	Oecetis cf. inconspicua CHU2	60	07CUTRI-036			Biodiversity Institute of Ontario	658	Leptoceridae	Leptocerinae	Oecetis	Oecetis cf. inconspicua CHU2	Xin Zhou	xinzhou@uoguelph.ca	M	S	A		UV light. Identified as O. dittisa by John Morse. Re-evaluated by Xin Zhou. `Churchill O. inconspicua complex possess variations in the genetalia structure, especially the shape of inferior appendages and that of aedeagus. In general, the morphology is closer to the illustration of O. inconspicua in E. Chen`s dissertation.`-Xin Zhou, Jan 19, 2009.			X.Zhou	21-Jul-2007		Canada	Manitoba	Churchill		Goose Creek, Marina	58.663	-94.167
06-PROBE-0867	DSTRI593-07	GU113765	Oecetis cf. inconspicua CHU2	60	06-PROBE-0867			Biodiversity Institute of Ontario	655	Leptoceridae	Leptocerinae	Oecetis	Oecetis cf. inconspicua CHU2	Xin Zhou	xinzhou@uoguelph.ca	M	S	A					Cory Sheffield	27-Jul-2005		Canada	Manitoba	Churchill		Twin Lakes	58.629	-93.798
06-PROBE-0864	DSTRI590-07	GU113763	Oecetis cf. inconspicua CHU2	60	06-PROBE-0864			Biodiversity Institute of Ontario	655	Leptoceridae	Leptocerinae	Oecetis	Oecetis cf. inconspicua CHU2	Xin Zhou	xinzhou@uoguelph.ca	M	S	A					Cory Sheffield	27-Jul-2005		Canada	Manitoba	Churchill		Twin Lakes	58.629	-93.798
07PROBE-01766	CUCAD416-07	GU114968	Oecetis cf. inconspicua CHU2	60	07PROBE-01766			Biodiversity Institute of Ontario	629	Leptoceridae	Leptocerinae	Oecetis	Oecetis cf. inconspicua CHU2	Xin Zhou	xinzhou@uoguelph.ca	M	S	A		UV light			J.McGowan,J.Lankshear	22-Jul-2007		Canada	Manitoba	Churchill		Backyard, 111 Hearne St., Churchill	58.769	-94.16	8
07PROBE-01533	CUCAD183-07	GU114972	Oecetis cf. inconspicua CHU2	60	07PROBE-01533			Biodiversity Institute of Ontario	658	Leptoceridae	Leptocerinae	Oecetis	Oecetis cf. inconspicua CHU2	Xin Zhou	xinzhou@uoguelph.ca		S	A		UV light,GPS I_MARINA			X.Zhou	20-Jul-2007		Canada	Manitoba	Churchill		Goose Creek, Marina	58.663	-94.167
07CUTRI-077	CUCAD729-07	GU114960	Oecetis cf. inconspicua CHU2	60	07CUTRI-077			Biodiversity Institute of Ontario	658	Leptoceridae	Leptocerinae	Oecetis	Oecetis cf. inconspicua CHU2	Xin Zhou	xinzhou@uoguelph.ca	M	S	A		UV light. Identified as O. dittisa by John Morse. Re-evaluated by Xin Zhou. `Churchill O. inconspicua complex possess variations in the genetalia structure, especially the shape of inferior appendages and that of aedeagus. In general, the morphology is closer to the illustration of O. inconspicua in E. Chen`s dissertation.`-Xin Zhou, Jan 19, 2009.			X.Zhou	20-Jul-2007		Canada	Manitoba	Churchill		Goose Creek, Marina	58.663	-94.167
06-PROBE-0797	DSTRI194-07	GU114271	Oecetis cf. inconspicua CHU2	60	06-PROBE-0797			Biodiversity Institute of Ontario	646	Leptoceridae	Leptocerinae	Oecetis	Oecetis cf. inconspicua CHU2	Xin Zhou	xinzhou@uoguelph.ca	F	S	A						19-Aug-2006		Canada	Manitoba	Churchill		West Twin Lake	58.625	-93.819
07CUTRI-076	CUCAD728-07	GU114959	Oecetis cf. inconspicua CHU2	60	07CUTRI-076			Biodiversity Institute of Ontario	658	Leptoceridae	Leptocerinae	Oecetis	Oecetis cf. inconspicua CHU2	Xin Zhou	xinzhou@uoguelph.ca	M	S	A		UV light. John Morse: `O. inconspicua complex`. Sep 15, 2008.			X.Zhou	20-Jul-2007		Canada	Manitoba	Churchill		Goose Creek, Marina	58.663	-94.167
07CUTRI-078	CUCAD730-07	GU114961	Oecetis cf. inconspicua CHU2	60	07CUTRI-078			Biodiversity Institute of Ontario	658	Leptoceridae	Leptocerinae	Oecetis	Oecetis cf. inconspicua CHU2	Xin Zhou	xinzhou@uoguelph.ca	M	S	A		UV light. John Morse: `O. inconspicua complex`. Sep 15, 2008.			X.Zhou	20-Jul-2007		Canada	Manitoba	Churchill		Goose Creek, Marina	58.663	-94.167
07CUTRI-071	CUCAD723-07	GU114965	Oecetis cf. inconspicua CHU2	60	07CUTRI-071			Biodiversity Institute of Ontario	658	Leptoceridae	Leptocerinae	Oecetis	Oecetis cf. inconspicua CHU2	Xin Zhou	xinzhou@uoguelph.ca	M	S	A		UV light. John Morse: `O. inconspicua complex`. Sep 15, 2008.			X.Zhou	21-Jul-2007		Canada	Manitoba	Churchill		Goose Creek, Marina	58.663	-94.167
07PROBE-01525	CUCAD175-07	GU114970	Oecetis cf. inconspicua CHU2	60	07PROBE-01525			Biodiversity Institute of Ontario	658	Leptoceridae	Leptocerinae	Oecetis	Oecetis cf. inconspicua CHU2	Xin Zhou	xinzhou@uoguelph.ca	F	S	A		UV light,GPS I_MARINA			X.Zhou	20-Jul-2007		Canada	Manitoba	Churchill		Goose Creek, Marina	58.663	-94.167
07PROBE-01534	CUCAD184-07	GU114971	Oecetis cf. inconspicua CHU2	60	07PROBE-01534			Biodiversity Institute of Ontario	658	Leptoceridae	Leptocerinae	Oecetis	Oecetis cf. inconspicua CHU2	Xin Zhou	xinzhou@uoguelph.ca	M	S	A		UV light,GPS I_MARINA			X.Zhou	20-Jul-2007		Canada	Manitoba	Churchill		Goose Creek, Marina	58.663	-94.167
07PROBE-01530	CUCAD180-07	GU114973	Oecetis cf. inconspicua CHU2	60	07PROBE-01530			Biodiversity Institute of Ontario	658	Leptoceridae	Leptocerinae	Oecetis	Oecetis cf. inconspicua CHU2	Xin Zhou	xinzhou@uoguelph.ca	M	S	A		UV light,GPS I_MARINA			X.Zhou	20-Jul-2007		Canada	Manitoba	Churchill		Goose Creek, Marina	58.663	-94.167
07CUTRI-065	CUCAD717-07	GU115030	Triaenodes reuteri	61	07CUTRI-065			Biodiversity Institute of Ontario	658	Leptoceridae	Leptocerinae	Triaenodes	Triaenodes reuteri	Xin Zhou	xinzhou@uoguelph.ca	M	S	A					X.Zhou	17-Jul-2007		Canada	Manitoba	Churchill		Churchill river at Pump house	58.626	-94.231	1
07CUTRI-064	CUCAD716-07	GU115031	Triaenodes reuteri	61	07CUTRI-064			Biodiversity Institute of Ontario	658	Leptoceridae	Leptocerinae	Triaenodes	Triaenodes reuteri	Xin Zhou	xinzhou@uoguelph.ca	M	S	A					X.Zhou	17-Jul-2007		Canada	Manitoba	Churchill		Churchill river at Pump house	58.626	-94.231	1
07PROBE-01763	CUCAD413-07	GU115032	Triaenodes reuteri	61	07PROBE-01763			Biodiversity Institute of Ontario	658	Leptoceridae	Leptocerinae	Triaenodes	Triaenodes reuteri	Roger J. Blahnik	blahn003@umn.edu	F	S	A	BCDID	UV light. Identified as T. cf. frontalis by Roger Blahnik. Barcode ID T. reuteri			J.McGowan,J.Lankshear	22-Jul-2007		Canada	Manitoba	Churchill		Backyard, 111 Hearne St., Churchill	58.769	-94.16	8
06Probe0999	DSTRI009-06	GU114300	Rhyacophila angelita	62	06Probe0999			Biodiversity Institute of Ontario	658	Rhyacophilidae		Rhyacophila	Rhyacophila angelita	Xin Zhou	xinzhou@uoguelph.ca	F	S	A					Jaclyn McCormick	15-Aug-2006		Canada	Manitoba	Churchill		Ramsey Creek	58.731	-93.78
06Probe0997	DSTRI007-06	GU114298	Rhyacophila angelita	62	06Probe0997			Biodiversity Institute of Ontario	658	Rhyacophilidae		Rhyacophila	Rhyacophila angelita	Xin Zhou	xinzhou@uoguelph.ca	F	S	A					Jaclyn McCormick	15-Aug-2006		Canada	Manitoba	Churchill		Ramsey Creek	58.731	-93.78
06Probe0994	DSTRI004-06	GU114295	Rhyacophila angelita	62	06Probe0994			Biodiversity Institute of Ontario	658	Rhyacophilidae		Rhyacophila	Rhyacophila angelita	Xin Zhou	xinzhou@uoguelph.ca	F	S	A					Jaclyn McCormick	15-Aug-2006		Canada	Manitoba	Churchill		Ramsey Creek	58.731	-93.78
06-PROBE-2720	DSTRI387-07	GU114290	Rhyacophila angelita	62	06-PROBE-2720			Biodiversity Institute of Ontario	657	Rhyacophilidae		Rhyacophila	Rhyacophila angelita	Xin Zhou	xinzhou@uoguelph.ca	F	S	A		UV light			Paul Hebert	15-Aug-2006		Canada	Manitoba	Churchill		Ramsay Creek	58.731	-93.78
[truncated: 276 more rows]

## Sheet: Ephemeroptera
Sample ID	Processid	GenBank Accession #	Morphospecies	Barcode cluster code (2% threshold)	Field Number	Catalog Number	Collection Code	Institution Storing	COI-5P Seq. Length	Family	Subfamily	Genus	Species	Identifier	Identifier email	Sex	Reproduction	Life Stage	Extra Info	Notes	Voucher Type	Tissue Type	Collectors	Date Collected	Continent	Country/Ocean	Province	Region	Sector	Exact Site	Lat	Lon	Elev	GPS Source
[truncated: 564 more rows]

[truncated: 1 more sheets: Plecoptera]
