# Supplementary material for: Towards a comprehensive barcode library for arctic life - Ephemeroptera, Plecoptera, and Trichoptera of Churchill, Manitoba, Canada
Source: Front Zool. 2009 Dec 10;6:30. doi: 10.1186/1742-9994-6-30 (PMC2800108; doi:10.1186/1742-9994-6-30)
Supplement: Additional file 2 — Table S2. Summary of mean and maximum intraspecific divergences and minimum distance to nearest neighbouring taxon. [file 1742-9994-6-30-S2.XLS]

## Sheet: Sheet1
	Species	Mean Intra	Max Intra	Nearest Neighbor	Distance to NN	NN ProcessID
	TRICHOPTERA
	Apataniidae
1	Apatania stigmatella	0.8	0.8	Apatania zonella	10.47	CUCAD446-07
2	Apatania zonella	N/A	N/A	Apatania stigmatella	10.47	CUCAD538-07
	Brachycentridae
3	Brachycentrus americanus	0	0	Brachycentrus fuliginosus	13.02	CUCAD742-07
4	Brachycentrus fuliginosus	N/A	N/A	Brachycentrus americanus	13.02	CUCAD711-07
	Glossosomatidae
5	Glossosoma intermedium	0.51	1.54	Glossosoma velonum	11.47	CUCAD736-07
6	Glossosoma velonum	0.74	1.43	Glossosoma intermedium	11.47	CUCAD657-07
7	Protoptila tenebrosa	0.18	0.64	Agrypnia macdunnoughi	25.79	CUCAD544-07
	Hydropsychidae
8	Arctopsyche ladogensis	0	0	Ceratopsyche alternans	21.82	LCHIP116-07
9	Ceratopsyche alhedra	N/A	N/A	Ceratopsyche bronta	13.54	CUCAD075-07
10	Ceratopsyche alternans	0.44	1.44	Ceratopsyche alhedra	15.92	CUCAD187-07
11	Ceratopsyche bronta	N/A	N/A	Ceratopsyche vexa	11.76	CUCAD073-07
12	Ceratopsyche vexa	N/A	N/A	Ceratopsyche bronta	11.76	CUCAD075-07
13	Cheumatopsyche campyla	2.38	5.25	Ceratopsyche alhedra	21.33	CUCAD187-07
	Hydroptilidae
14	Hydroptila consimilis	0.85	2.7	Hydroptila spatulata	20.12	CUCAD779-08
15	Hydroptila spatulata	N/A	N/A	Hydroptila consimilis	20.12	CUCAD793-08
	Lepidostomatidae
16	Lepidostoma togatum	1.05	2.66	Asynarchus montanus	17.96	COC092-05
	Leptoceridae
17	Ceraclea annulicornis	0.01	0.19	Ceraclea excisa	4.32	CUCAD727-07
18	Ceraclea arielles	0.05	0.48	Ceraclea resurgens	15.24	CUCAD568-07
19	Ceraclea excisa	0.08	0.3	Ceraclea annulicornis	4.32	CUCAD174-07
20	Ceraclea resurgens	N/A	N/A	Ceraclea arielles	15.24	CUCAD407-07
21	Mystacides interjectus	1.06	2.23	Mystacides sepulchralis	10.73	CUCAD677-07
22	Mystacides sepulchralis	N/A	N/A	Mystacides interjectus	10.73	CUCAD028-07
23	Oecetis cf. inconspicua CHU1	N/A	N/A	Oecetis cf. inconspicua CHU2	12.46	CUCAD729-07
24	Oecetis cf. inconspicua CHU2	0.79	1.86	Oecetis cf. inconspicua CHU1	12.46	DSTRI588-07
25	Oecetis cf. ochracea CHU1	0.3	0.3	Oecetis cf. ochracea CHU2	7.45	CUCAD403-07
26	Oecetis cf. ochracea CHU2	0.2	0.3	Oecetis cf. ochracea CHU1	7.45	CUCAD161-07
27	Triaenodes reuteri	0.1	0.15	Oecetis cf. inconspicua CHU2	17	CUCAD729-07
	Limnephilidae
28	Anabolia bimaculata	0.2	0.96	Asynarchus montanus	12.66	DSTRI534-07
29	Arctopora pulchella	0.33	1.43	Limnephilus hageni	10.38	COC088-05
30	Asynarchus lapponicus	0.66	0.66	Asynarchus montanus	9.34	DSTRI362-07
31	Asynarchus montanus	0.85	3.92	Asynarchus lapponicus	9.34	CUCAD402-07
32	Asynarchus mutatus	0.05	0.46	Asynarchus montanus	11.27	DSTRI362-07
33	Asynarchus rossi	0	0	Anabolia bimaculata	14.68	DSTRI376-07
34	Grammotaulius interrogationis	0.63	2.83	Limnephilus picturatus	9.92	DSTRI580-07
35	Lenarchus fautini	1.01	2.01	Arctopora pulchella	11.22	COC034-05
36	Limnephilus canadensis	N/A	N/A	Limnephilus perpusillus	7.06	MHTRI011-06
37	Limnephilus externus	0.09	0.62	Limnephilus nigriceps	9.66	DSTRI512-07
38	Limnephilus femoralis	0.29	1.2	Arctopora pulchella	11.58	COC034-05
39	Limnephilus fischeri	0.13	0.31	Limnephilus hageni	3.46	GUCAD147-08
40	Limnephilus hageni	0.35	1.43	Limnephilus fischeri	3.46	DSCNI047-07
41	Limnephilus infernalis	0	0	Limnephilus externus	9.69	DSTRI414-07
42	Limnephilus kennicotti	0.13	0.32	Limnephilus sericeus	9.51	CUCAD289-07
43	Limnephilus moestus	0.1	0.15	Limnephilus canadensis	11.42	CUCAD186-07
44	Limnephilus nigriceps	0.33	0.83	Limnephilus picturatus	5.75	DSTRI582-07
45	Limnephilus partitus	0.89	1.72	Limnephilus sansoni	4.09	DSTRI471-07
46	Limnephilus perpusillus	0.31	0.31	Limnephilus canadensis	7.06	CUCAD186-07
47	Limnephilus picturatus	0.29	0.62	Limnephilus nigriceps	5.75	DSTRI512-07
48	Limnephilus rhombicus	N/A	N/A	Limnephilus externus	10.44	DSTRI075-06
49	Limnephilus sansoni	0.37	4.01	Limnephilus partitus	4.09	DSTRI604-07
50	Limnephilus sericeus	0.1	0.15	Limnephilus kennicotti	9.51	DSCNI046-07
51	Onocosmoecus unicolor	N/A	N/A	Asynarchus mutatus	17.73	COC010-05
52	Philarctus bergrothi	0	0	Limnephilus kennicotti	14.05	DSTRI563-07
	Molannidae
53	Molanna flavicornis	0.02	0.36	Agrypnia obsoleta	21.74	CUCAD379-07
	Philopotamidae
54	Chimarra socia	N/A	N/A	Hydroptila consimilis	25.76	CUCAD796-08
	Phryganeidae
55	Agrypnia colorata	0.07	0.92	Agrypnia improba	13.36	COC041-05
56	Agrypnia deflata	0.05	0.15	Agrypnia obsoleta	3.45	CUCAD379-07
57	Agrypnia improba	0	0	Agrypnia straminea	8.57	CUCAD524-07
58	Agrypnia macdunnoughi	0.42	1.54	Agrypnia straminea	10.7	CUCAD145-07
59	Agrypnia obsoleta	N/A	N/A	Agrypnia deflata	3.45	COC040-05
60	Agrypnia straminea	0.01	0.18	Agrypnia improba	8.57	COC041-05
61	Banksiola crotchi	0.44	1.07	Agrypnia macdunnoughi	11.76	CUCAD572-07
62	Phryganea cinerea	0.16	0.3	Banksiola crotchi	15.23	CUCAD355-07
63	Ptilostomis semifasciata	0.15	0.46	Banksiola crotchi	12.6	CUCAD100-07
	Polycentropodidae
64	Neureclipsis crepuscularis	0	0	Polycentropus aureolus	19.92	DSTRI586-07
65	Polycentropus aureolus	0	0	Psychomyia flavida	19.9	CUCAD325-07
	Psychomyiidae
66	Psychomyia flavida	0.23	0.46	Polycentropus aureolus	19.9	DSTRI586-07
	Rhyacophilidae
67	Rhyacophila angelita	0.01	0.17	Agrypnia improba	22.54	COC041-05
	EPHEMEROPTERA
	Baetidae
68	Acentrella turbida D	N/A	N/A	Acentrella turbida E	19.36	EPCHU531-07
69	Acentrella turbida E	0.15	0.15	Plauditus sp. CHU1	18.89	EPCHU506-07
70	Acerpenna pygmaea	1.23	1.93	Procloeon fragile	20.25	EPCHU141-07
71	Acerpenna sp. CHU1	0	0	Baetid sp. CHU1	2.77	EPCHU340-07
72	Baetid sp. CHU1	0.59	1.12	Acerpenna sp. CHU1	2.77	EPCHU374-07
73	Baetis brunneicolor	0.2	1.86	Baetis hudsonicus	13.03	EPCHU086-07
74	Baetis bundyae	0.15	0.3	Baetis hudsonicus	4.24	EPCHU086-07
75	Baetis hudsonicus	0.31	0.46	Baetis bundyae	4.24	EPCHU319-07
76	Baetis phoebus	0.01	0.78	Procloeon mendax	20.55	EPCHU037-07
77	Plauditus cf. dubius	0.99	2.8	Acentrella turbida E	20.36	EPCHU531-07
78	Plauditus sp. CHU1	0	0	Acentrella turbida E	18.89	EPCHU531-07
79	Plauditus sp. CHU2	0.15	0.3	Plauditus sp. CHU1	20.23	EPCHU506-07
80	Procloeon fragile	0.12	0.3	Procloeon mendax	17.89	EPCHU031-07
81	Procloeon mendax	0.08	0.31	Procloeon fragile	17.89	EPCHU275-07
	Baetiscidae
82	Baetisca laurentina	0.03	0.16	Metretopus borealis	20.23	EPCHU557-07
	Ephemerellidae
83	Dannella lita	0	0	Dannella simplex	12.79	EPCHU001-07
84	Dannella simplex	0.1	0.15	Dannella lita	12.79	EPCHU545-07
85	Ephemerella needhami	0.06	0.3	Ephemera simulans	20.24	EPCHU244-07
86	Eurylophella bicolor	N/A	N/A	Dannella lita	23.42	EPCHU545-07
	Ephemeridae
87	Ephemera simulans	0.87	2.17	Paraleptophlebia praepedita	16.76	EPCHU229-07
	Heptageniidae
88	Ecdyonurus criddlei	0	0	Heptageniid XZ sp. CHU1	16.71	EPCHU218-07
89	Heptagenia pulla	0.11	0.76	Heptageniid XZ sp. CHU1	16.53	EPCHU218-07
90	Heptageniid XZ sp. CHU1	N/A	N/A	Heptagenia pulla	16.53	EPCHU540-07
91	Heptageniid XZ sp. CHU2	N/A	N/A	Rhithrogena manifesta	10.65	EPCHU283-07
92	Leucrocuta jewetti	0.58	1.26	Ecdyonurus criddlei	16.76	EPCHU541-07
93	Maccaffertium terminatum	0.47	1.11	Leucrocuta jewetti	20.01	EPCHU553-07
94	Rhithrogena manifesta	0	0	Heptageniid XZ sp. CHU2	10.65	EPCHU495-07
	Leptohyphidae
95	Tricorythodes mosegus	N/A	N/A	Ephemera simulans	24.48	EPCHU241-07
	Leptophlebiidae
96	Leptophlebia cupida	0.1	0.15	Paraleptophlebia praepedita	17.83	EPCHU229-07
97	Paraleptophlebia aquilina	0.31	0.46	Leptophlebia cupida	21.08	EPCHU021-07
98	Paraleptophlebia debilis	0	0	Paraleptophlebia sp. CHU1	5.58	EPCHU179-07
99	Paraleptophlebia praepedita	0.19	0.97	Metretopus borealis	16.15	EPCHU557-07
100	Paraleptophlebia sp. CHU1	0	0	Paraleptophlebia debilis	5.58	MHCOL145-07
	Metretopodidae
101	Metretopus borealis	0.1	0.15	Siphlonurus phyllis	14.41	EPCHU055-07
	Siphlonuridae
102	Parameletus chelifer	N/A	N/A	Paraleptophlebia praepedita	19.02	EPCHU229-07
103	Siphlonurus alternatus	0.08	0.77	Siphlonurus phyllis	7.18	EPCHU085-07
104	Siphlonurus phyllis	0.71	1.38	Siphlonurus alternatus	7.18	EPCHU105-07
	PLECOPTERA
	Chloroperlidae
105	Haploperla brevis	0.07	0.3	Haploperla orpha	10.89	PLCHU217-08
106	Haploperla orpha	0.2	0.3	Haploperla brevis	10.89	PLCHU206-08
	Nemouridae
107	Amphinemura linda	0.34	2.54	Nemoura arctica	17.68	PLCHU218-08
108	Nemoura arctica	0	0	Nemoura sp. CHU1	6.05	PLCHU222-08
109	Nemoura sp. CHU1	0.22	0.35	Nemoura arctica	6.05	PLCHU218-08
110	Nemoura sp. CHU2	N/A	N/A	Nemoura arctica	8.79	PLCHU218-08
	Perlodidae
111	Isoperla sp.	1.3	3.13	Haploperla brevis	20.57	PLCHU206-08
