# Supplementary material for: Towards a comprehensive barcode library for arctic life - Ephemeroptera, Plecoptera, and Trichoptera of Churchill, Manitoba, Canada
Source: Front Zool. 2009 Dec 10;6:30. doi: 10.1186/1742-9994-6-30 (PMC2800108; doi:10.1186/1742-9994-6-30)
Supplement: Additional file 3 — Table S3. Summary of intraspecific divergence and interspecific distances within genus and family. [file 1742-9994-6-30-S3.XLS]

## Sheet: Sheet1
Trichoptera
	# sequence	# Taxa	Min	Mean	Max	SE
Within Species	1481	53	0	0.48	5.288	0.003
Within Genus	1493	29	3.472	12.357	22.014	0.009
Within Family	1495	13	8.974	15.54	34.54	0.004
Within Order	0	0	12.889	26.545	58.033	0.005
Ephemeroptera
	# sequence	# Taxa	Min	Mean	Max	SE
Within Species	513	30	0	0.082	3.659	0.002
Within Genus	516	20	4.239	23.525	26.679	0.028
Within Family	518	8	10.646	23.899	28.188	0.012
Within Order	0	0	14.408	27.221	39.974	0.013
Plecoptera
	# sequence	# Taxa	Min	Mean	Max	SE
Within Species	212	6	0	0.337	3.127	0.005
Within Genus	213	4	6.045	9.867	11.438	0.261
Within Family	213	3	17.678	19.236	21.543	0.025
Within Order	0	0	18.796	23.017	25.133	0.011
